# Supplementary material for: Distrontium lithium beryllium triborate, Sr2LiBeB3O8
Source: Acta Crystallogr Sect E Struct Rep Online. 2012 Apr 18;68(Pt 5):i32. doi: 10.1107/S1600536812015164 (PMC3344286; doi:10.1107/S1600536812015164)
Supplement: Supplementary file 1 [file e-68-00i32-sup1.cif]

##############################################################################
#                                                                            #
# This CIF contains the data in a paper accepted for publication in          #
# Acta Crystallographica Section E. It conforms to the requirements of       #
# Notes for Authors for Acta Crystallographica Section E, and has been       #
# peer reviewed under the auspices of the IUCr Commission on Journals.       #
#                                                                            #
# Full details of the Crystallographic Information File format               #
# are given in the paper "The Crystallographic Information File (CIF):       #
# a New Standard Archive File for Crystallography" by S. R. Hall, F. H.      #
# Allen and I. D. Brown [Acta Cryst. (1991), A47, 655-685].                  #
#                                                                            #
# The current version of the core CIF dictionary is obtainable from          #
# ftp://ftp.iucr.org/pub/cif_core.dic.                                       #
#                                                                            #
# Software is freely available for graphical display of the structure(s)     #
# in this CIF. For information consult the CIF software page                 #
# http://www.iucr.org/resources/cif/software.                                #
#                                                                            #
# This file may be used for bona fide research purposes within the           #
# scientific community so long as proper attribution is given to the journal # 
# article from which it was obtained.                                        #
#                                                                            #
##############################################################################
data_global
_audit_creation_method     'form.cif (version 2.0)'
_journal_data_validation_number     ?
_journal_date_recd_electronic     2012-03-28
_journal_date_accepted     2012-04-06
_journal_name_full     'Acta Crystallographica, Section E'
_journal_year     2012
_journal_volume     68
_journal_issue      5
_journal_page_first     i32
_journal_page_last     i32
_journal_paper_category     QI
_journal_paper_doi     10.1107/S1600536812015164
_journal_coeditor_code     BR2197
_publ_contact_author_name     'Professor Ning Ye'
_publ_contact_author_address
;
 Fujian Institute of Research on the Structure of Matter,
 National Engineering Research Center for Optoelectronic Crystalline Materials,
 Chinese Academy of Sciences Fuzhou, Fujian 350002
 People's Republic of China
;
_publ_contact_author_email     nye@fjirsm.ac.cn
_publ_contact_author_fax     '+86-591-83776076'
_publ_contact_author_phone     '+86-591-83776076'
_publ_section_title
;
Ditrontium lithium beryllium triborate, Sr~2~LiBeB~3~O~8~
;
loop_
    _publ_author_name
    _publ_author_address
    'Na Yu'
;
Fujian Institute of Research on the Structure of Matter,
Chinese Academy of Sciences
Fuzhou, Fujian 350002
People's Republic of China
;
    'Ning Ye'
;
Fujian Institute of Research on the Structure of Matter,
Chinese Academy of Sciences
Fuzhou, Fujian 350002
People's Republic of China
;
data_I
_chemical_name_systematic
;
Distrontium lithium beryllium triborate
;
_chemical_name_common     ?
_chemical_formula_moiety     ?
_chemical_formula_sum     'B3 Be Li O8 Sr2'
_chemical_formula_structural     'Sr2 Li (Be B3 O8)'
_chemical_formula_analytical     ?
_chemical_formula_iupac     'Sr2 Li Be B3 O8'
_chemical_formula_weight     351.62
_chemical_melting_point     ?
_symmetry_cell_setting     monoclinic
_symmetry_space_group_name_H-M     'P 21/c'
_symmetry_space_group_name_Hall     '-P 2ybc'
loop_
    _symmetry_equiv_pos_as_xyz
    'x, y, z'
    '-x, y+1/2, -z+1/2'
    '-x, -y, -z'
    'x, -y-1/2, z-1/2'
_cell_length_a     8.609(5)
_cell_length_b     6.486(4)
_cell_length_c     12.868(8)
_cell_angle_alpha     90.00
_cell_angle_beta     106.910(10)
_cell_angle_gamma     90.00
_cell_volume     687.4(7)
_cell_formula_units_Z     4
_cell_measurement_reflns_used     764
_cell_measurement_theta_min     4.0579
_cell_measurement_theta_max     27.4934
_cell_measurement_temperature     293(2)
_exptl_crystal_description     'Prism'
_exptl_crystal_colour     'colorless'
_exptl_crystal_size_max     0.20
_exptl_crystal_size_mid     0.12
_exptl_crystal_size_min     0.10
_exptl_crystal_size_rad     ?
_exptl_crystal_density_diffrn     3.397
_exptl_crystal_density_meas     ?
_exptl_crystal_density_method     'not measured'
_exptl_crystal_F_000     648
_exptl_absorpt_coefficient_mu     15.528
_exptl_absorpt_correction_type     multi-scan
_exptl_absorpt_process_details     '(CrystalClear; Rigaku, 2007)'
_exptl_absorpt_correction_T_min     0.123
_exptl_absorpt_correction_T_max     0.212
_exptl_special_details
;
;
_diffrn_ambient_temperature     293(2)
_diffrn_radiation_type     MoK\a
_diffrn_radiation_wavelength     0.71073
_diffrn_radiation_source     'fine-focus sealed tube'
_diffrn_radiation_monochromator     graphite
_diffrn_measurement_device_type     'Rigaku Mercury2'
_diffrn_measurement_method     'CCD_Profile_fitting'
_diffrn_detector_area_resol_mean     13.6612
_diffrn_reflns_number     5147
_diffrn_reflns_av_R_equivalents     0.0379
_diffrn_reflns_av_sigmaI/netI     0.0370
_diffrn_reflns_theta_min     2.47
_diffrn_reflns_theta_max     27.50
_diffrn_reflns_theta_full     27.50
_diffrn_measured_fraction_theta_max     0.997
_diffrn_measured_fraction_theta_full     0.997
_diffrn_reflns_limit_h_min     -11
_diffrn_reflns_limit_h_max     9
_diffrn_reflns_limit_k_min     -7
_diffrn_reflns_limit_k_max     8
_diffrn_reflns_limit_l_min     -16
_diffrn_reflns_limit_l_max     16
_diffrn_reflns_reduction_process     'Lp corrections applied'
_diffrn_standards_number     ?
_diffrn_standards_interval_count     ?
_diffrn_standards_interval_time     ?
_diffrn_standards_decay_%     ?
loop_
    _diffrn_standard_refln_index_h
    _diffrn_standard_refln_index_k
    _diffrn_standard_refln_index_l
    ? ? ?
_refine_special_details
;
Refinement of <i>F</i>^2^ against ALL reflections. The weighted <i>R</i>-factor
<i>wR</i> and goodness of fit <i>S</i> are based on <i>F</i>^2^, conventional
<i>R</i>-factors <i>R</i> are based on <i>F</i>, with <i>F</i> set to zero for
negative <i>F</i>^2^. The threshold expression of <i>F</i>^2^ >
\s(<i>F</i>^2^) is used only for calculating <i>R</i>-factors(gt) <i>etc</i>.
and is not relevant to the choice of reflections for refinement.
<i>R</i>-factors based on <i>F</i>^2^ are statistically about twice as large
as those based on <i>F</i>, and <i>R</i>- factors based on ALL data will be
even larger.
;
_reflns_number_total     1574
_reflns_number_gt     1429
_reflns_threshold_expression     I>2sigma(I)
_refine_ls_structure_factor_coef     Fsqd
_refine_ls_matrix_type     full
_refine_ls_R_factor_all     0.0301
_refine_ls_R_factor_gt     0.0259
_refine_ls_wR_factor_gt     0.0585
_refine_ls_wR_factor_ref     0.0602
_refine_ls_goodness_of_fit_ref     1.049
_refine_ls_restrained_S_all     1.049
_refine_ls_number_reflns     1574
_refine_ls_number_parameters     137
_refine_ls_number_restraints     0
_refine_ls_hydrogen_treatment     .
_refine_ls_weighting_scheme     calc
_refine_ls_weighting_details
         'calc w=1/[\s^2^(Fo^2^)+(0.0325P)^2^+0.0000P] where P=(Fo^2^+2Fc^2^)/3'
_atom_sites_solution_hydrogens     .
_atom_sites_solution_primary     direct
_atom_sites_solution_secondary     difmap
_refine_ls_shift/su_max     0.000
_refine_ls_shift/su_mean     0.000
_refine_diff_density_max     0.972
_refine_diff_density_min     -0.808
_refine_ls_extinction_method     'SHELXL97 (Sheldrick, 2008)'
_refine_ls_extinction_coef     0.0525(14)
_refine_ls_extinction_expression
                                  'Fc^*^=kFc[1+0.001xFc^2^\l^3^/sin(2\q)]^-1/4^'
loop_
    _atom_type_symbol
    _atom_type_description
    _atom_type_scat_dispersion_real
    _atom_type_scat_dispersion_imag
    _atom_type_scat_source
    'Li' 'Li' -0.0003 0.0001
                         'International Tables Vol C Tables 4.2.6.8 and 6.1.1.4'
    'Be' 'Be' 0.0005 0.0002
                         'International Tables Vol C Tables 4.2.6.8 and 6.1.1.4'
    'B' 'B' 0.0013 0.0007
                         'International Tables Vol C Tables 4.2.6.8 and 6.1.1.4'
    'O' 'O' 0.0106 0.0060
                         'International Tables Vol C Tables 4.2.6.8 and 6.1.1.4'
    'Sr' 'Sr' -1.5307 3.2498
                         'International Tables Vol C Tables 4.2.6.8 and 6.1.1.4'
_computing_data_collection     'CrystalClear (Rigaku, 2007)'
_computing_cell_refinement     'CrystalClear (Rigaku, 2007)'
_computing_data_reduction     'CrystalClear (Rigaku, 2007)'
_computing_structure_solution     'SHELXS97 (Sheldrick, 2008)'
_computing_structure_refinement     'SHELXL97 (Sheldrick, 2008)'
_computing_molecular_graphics     'DIAMOND (Brandenburg, 2004)'
_computing_publication_material     'SHELXTL (Sheldrick, 2008)'
loop_
    _atom_site_type_symbol
    _atom_site_label
    _atom_site_fract_x
    _atom_site_fract_y
    _atom_site_fract_z
    _atom_site_U_iso_or_equiv
    _atom_site_adp_type
    _atom_site_calc_flag
    _atom_site_refinement_flags
    _atom_site_occupancy
    _atom_site_disorder_assembly
    _atom_site_disorder_group
    Sr Sr1 0.35975(4) 0.24425(5) 0.42862(2) 0.00870(12) Uani d . 1 . .
    Sr Sr2 0.96530(4) 0.89027(5) 0.34184(2) 0.01077(12) Uani d . 1 . .
    B B1 0.7378(5) 0.2697(6) 0.4861(3) 0.0081(7) Uani d . 1 . .
    B B2 0.9374(5) 0.3471(6) 0.3805(3) 0.0086(7) Uani d . 1 . .
    B B3 0.4005(5) 0.4529(6) 0.2060(3) 0.0089(7) Uani d . 1 . .
    Be Be1 0.6756(5) 0.5709(7) 0.3439(3) 0.0087(9) Uani d . 1 . .
    Li Li1 0.3681(9) 0.7734(10) 0.3261(5) 0.0212(15) Uani d . 1 . .
    O O1 0.8842(3) 0.2319(4) 0.4584(2) 0.0115(5) Uani d . 1 . .
    O O2 0.6391(3) 0.4284(4) 0.43886(18) 0.0108(5) Uani d . 1 . .
    O O3 0.7074(3) 0.1423(4) 0.56005(19) 0.0135(5) Uani d . 1 . .
    O O4 0.8589(3) 0.5215(4) 0.3371(2) 0.0143(5) Uani d . 1 . .
    O O5 1.0594(3) 0.2620(4) 0.3497(2) 0.0118(5) Uani d . 1 . .
    O O6 0.5555(3) 0.5273(4) 0.22195(18) 0.0105(5) Uani d . 1 . .
    O O7 0.6566(3) 0.8100(4) 0.37736(19) 0.0132(5) Uani d . 1 . .
    O O8 0.3055(3) 0.5106(4) 0.26900(19) 0.0114(5) Uani d . 1 . .
loop_
    _atom_site_aniso_label
    _atom_site_aniso_U_11
    _atom_site_aniso_U_22
    _atom_site_aniso_U_33
    _atom_site_aniso_U_12
    _atom_site_aniso_U_13
    _atom_site_aniso_U_23
    Sr1 0.01050(19) 0.0059(2) 0.01079(19) 0.00014(11) 0.00487(13) 0.00049(11)
    Sr2 0.01267(19) 0.00595(19) 0.01254(19) -0.00039(12) 0.00184(13) 0.00046(12)
    B1 0.0104(19) 0.0045(19) 0.0099(18) -0.0021(14) 0.0039(14) -0.0027(14)
    B2 0.0091(18) 0.008(2) 0.0102(17) -0.0036(14) 0.0042(14) -0.0019(15)
    B3 0.0151(19) 0.0043(19) 0.0073(17) 0.0016(15) 0.0032(14) 0.0022(14)
    Be1 0.012(2) 0.005(2) 0.010(2) -0.0002(16) 0.0055(16) 0.0020(16)
    Li1 0.039(4) 0.010(4) 0.021(3) -0.007(3) 0.019(3) -0.005(3)
    O1 0.0113(13) 0.0102(14) 0.0147(12) 0.0034(9) 0.0063(9) 0.0045(10)
    O2 0.0117(12) 0.0087(13) 0.0136(12) 0.0004(9) 0.0062(9) 0.0027(10)
    O3 0.0227(14) 0.0057(13) 0.0154(12) 0.0011(10) 0.0109(10) 0.0022(10)
    O4 0.0122(13) 0.0085(13) 0.0248(13) 0.0011(10) 0.0093(10) 0.0070(11)
    O5 0.0127(13) 0.0097(14) 0.0148(12) 0.0001(9) 0.0069(10) -0.0013(10)
    O6 0.0123(12) 0.0091(13) 0.0112(12) -0.0013(9) 0.0050(9) -0.0012(10)
    O7 0.0253(14) 0.0039(13) 0.0091(11) 0.0031(10) 0.0029(10) 0.0009(10)
    O8 0.0126(12) 0.0103(14) 0.0125(12) -0.0018(10) 0.0054(9) -0.0019(10)
_geom_special_details
;
All e.s.d.'s (except the e.s.d. in the dihedral angle between two l.s. planes)
are estimated using the full covariance matrix. The cell e.s.d.'s are taken
into account individually in the estimation of e.s.d.'s in distances, angles
and torsion angles; correlations between e.s.d.'s in cell parameters are only
used when they are defined by crystal symmetry. An approximate (isotropic)
treatment of cell e.s.d.'s is used for estimating e.s.d.'s involving l.s.
planes.
;
loop_
    _geom_bond_atom_site_label_1
    _geom_bond_atom_site_label_2
    _geom_bond_site_symmetry_2
    _geom_bond_distance
    _geom_bond_publ_flag
    Sr1 O5 1_455 2.491(3) ?
    Sr1 O7 3_666 2.565(3) ?
    Sr1 O3 3_656 2.586(3) ?
    Sr1 O8 . 2.620(3) ?
    Sr1 O2 . 2.654(3) ?
    Sr1 O6 2_645 2.663(3) ?
    Sr1 O2 3_666 2.722(3) ?
    Sr1 O3 . 3.051(3) ?
    Sr2 O8 2_655 2.478(3) ?
    Sr2 O5 1_565 2.536(3) ?
    Sr2 O5 2_755 2.551(3) ?
    Sr2 O4 . 2.556(3) ?
    Sr2 O1 3_766 2.642(3) ?
    Sr2 O3 3_766 2.740(3) ?
    Sr2 O7 . 2.872(3) ?
    Sr2 O1 1_565 2.873(3) ?
    Sr2 O4 2_755 3.217(3) ?
    B1 O3 . 1.342(4) ?
    B1 O2 . 1.360(5) ?
    B1 O1 . 1.428(5) ?
    B2 O5 . 1.344(4) ?
    B2 O4 . 1.352(5) ?
    B2 O1 . 1.428(4) ?
    B3 O8 . 1.361(5) ?
    B3 O6 . 1.377(5) ?
    B3 O7 2_645 1.395(5) ?
    Be1 O7 . 1.630(5) ?
    Be1 O6 . 1.634(5) ?
    Be1 O2 . 1.634(5) ?
    Be1 O4 . 1.638(5) ?
    Li1 O3 3_666 1.849(7) ?
    Li1 O8 . 1.872(7) ?
    Li1 O6 2_655 1.940(7) ?
    Li1 O7 . 2.389(8) ?
loop_
    _geom_angle_atom_site_label_1
    _geom_angle_atom_site_label_2
    _geom_angle_atom_site_label_3
    _geom_angle_site_symmetry_1
    _geom_angle_site_symmetry_3
    _geom_angle
    _geom_angle_publ_flag
    O5 Sr1 O7 1_455 3_666 93.38(9) ?
    O5 Sr1 O3 1_455 3_656 81.09(8) ?
    O7 Sr1 O3 3_666 3_656 74.69(8) ?
    O5 Sr1 O8 1_455 . 73.89(8) ?
    O7 Sr1 O8 3_666 . 143.67(8) ?
    O3 Sr1 O8 3_656 . 133.75(8) ?
    O5 Sr1 O2 1_455 . 144.86(8) ?
    O7 Sr1 O2 3_666 . 108.59(8) ?
    O3 Sr1 O2 3_656 . 130.36(8) ?
    O8 Sr1 O2 . . 72.22(8) ?
    O5 Sr1 O6 1_455 2_645 101.50(8) ?
    O7 Sr1 O6 3_666 2_645 137.73(9) ?
    O3 Sr1 O6 3_656 2_645 69.01(8) ?
    O8 Sr1 O6 . 2_645 78.59(9) ?
    O2 Sr1 O6 . 2_645 80.66(8) ?
    O5 Sr1 O2 1_455 3_666 91.93(8) ?
    O7 Sr1 O2 3_666 3_666 59.23(8) ?
    O3 Sr1 O2 3_656 3_666 132.93(8) ?
    O8 Sr1 O2 . 3_666 86.79(9) ?
    O2 Sr1 O2 . 3_666 77.27(8) ?
    O6 Sr1 O2 2_645 3_666 156.42(7) ?
    O5 Sr1 O3 1_455 . 166.09(8) ?
    O7 Sr1 O3 3_666 . 75.73(8) ?
    O3 Sr1 O3 3_656 . 87.60(8) ?
    O8 Sr1 O3 . . 120.00(7) ?
    O2 Sr1 O3 . . 48.81(8) ?
    O6 Sr1 O3 2_645 . 81.75(7) ?
    O2 Sr1 O3 3_666 . 89.86(7) ?
    O8 Sr2 O5 2_655 1_565 87.68(9) ?
    O8 Sr2 O5 2_655 2_755 75.33(8) ?
    O5 Sr2 O5 1_565 2_755 106.52(6) ?
    O8 Sr2 O4 2_655 . 90.61(9) ?
    O5 Sr2 O4 1_565 . 177.22(8) ?
    O5 Sr2 O4 2_755 . 75.13(8) ?
    O8 Sr2 O1 2_655 3_766 140.12(7) ?
    O5 Sr2 O1 1_565 3_766 100.72(8) ?
    O5 Sr2 O1 2_755 3_766 136.21(8) ?
    O4 Sr2 O1 . 3_766 79.23(8) ?
    O8 Sr2 O3 2_655 3_766 163.40(8) ?
    O5 Sr2 O3 1_565 3_766 77.37(8) ?
    O5 Sr2 O3 2_755 3_766 101.86(8) ?
    O4 Sr2 O3 . 3_766 104.60(8) ?
    O1 Sr2 O3 3_766 3_766 51.76(7) ?
    O8 Sr2 O7 2_655 . 52.40(8) ?
    O5 Sr2 O7 1_565 . 117.75(8) ?
    O5 Sr2 O7 2_755 . 105.89(8) ?
    O4 Sr2 O7 . . 59.49(8) ?
    O1 Sr2 O7 3_766 . 90.30(8) ?
    O3 Sr2 O7 3_766 . 141.98(7) ?
    O8 Sr2 O1 2_655 1_565 74.15(8) ?
    O5 Sr2 O1 1_565 1_565 50.90(8) ?
    O5 Sr2 O1 2_755 1_565 142.30(8) ?
    O4 Sr2 O1 . 1_565 126.47(8) ?
    O1 Sr2 O1 3_766 1_565 81.27(9) ?
    O3 Sr2 O1 3_766 1_565 101.09(8) ?
    O7 Sr2 O1 . 1_565 71.36(8) ?
    O8 Sr2 O4 2_655 2_755 93.68(8) ?
    O5 Sr2 O4 1_565 2_755 64.26(7) ?
    O5 Sr2 O4 2_755 2_755 47.06(8) ?
    O4 Sr2 O4 . 2_755 118.07(7) ?
    O1 Sr2 O4 3_766 2_755 125.21(8) ?
    O3 Sr2 O4 3_766 2_755 73.47(8) ?
    O7 Sr2 O4 . 2_755 144.26(7) ?
    O1 Sr2 O4 1_565 2_755 113.95(7) ?
    O3 B1 O2 . . 123.9(3) ?
    O3 B1 O1 . . 116.1(3) ?
    O2 B1 O1 . . 120.0(3) ?
    O5 B2 O4 . . 124.2(3) ?
    O5 B2 O1 . . 115.4(3) ?
    O4 B2 O1 . . 120.2(3) ?
    O8 B3 O6 . . 122.7(3) ?
    O8 B3 O7 . 2_645 120.2(3) ?
    O6 B3 O7 . 2_645 117.2(3) ?
    O7 Be1 O6 . . 109.5(3) ?
    O7 Be1 O2 . . 106.6(3) ?
    O6 Be1 O2 . . 114.5(3) ?
    O7 Be1 O4 . . 111.9(3) ?
    O6 Be1 O4 . . 105.4(3) ?
    O2 Be1 O4 . . 109.1(3) ?
    O3 Li1 O8 3_666 . 116.9(3) ?
    O3 Li1 O6 3_666 2_655 103.4(3) ?
    O8 Li1 O6 . 2_655 137.1(4) ?
    O3 Li1 O7 3_666 . 109.2(3) ?
    O8 Li1 O7 . . 110.9(3) ?
    O6 Li1 O7 2_655 . 65.3(2) ?
