# Supplementary material for: Distrontium lithium beryllium triborate, Sr2LiBeB3O8
Source: Acta Crystallogr Sect E Struct Rep Online. 2012 Apr 18;68(Pt 5):i32. doi: 10.1107/S1600536812015164 (PMC3344286; doi:10.1107/S1600536812015164)
Supplement: Supplementary file 2 [file e-68-00i32-Isup2.hkl]

# 
# h,k,l, Fc-squared, Fo-squared, sigma(Fo-squared) and status flag 
# 
data_I
_shelx_title ' A in P2(1)/c' 
_shelx_refln_list_code          4 
_shelx_F_calc_maximum      256.96 
_exptl_crystal_F_000       648.00 
_reflns_d_resolution_high  0.7697 
 
loop_ 
 _symmetry_equiv_pos_as_xyz 
 'x, y, z' 
 '-x, y+1/2, -z+1/2' 
 '-x, -y, -z' 
 'x, -y-1/2, z-1/2' 
 
_cell_length_a     8.6089 
_cell_length_b     6.4857 
_cell_length_c    12.8683 
_cell_angle_alpha  90.000 
_cell_angle_beta  106.910 
_cell_angle_gamma  90.000 
 
_shelx_F_squared_multiplier     1.000 
 
loop_ 
 _refln_index_h 
 _refln_index_k 
 _refln_index_l 
 _refln_F_squared_calc 
 _refln_F_squared_meas 
 _refln_F_squared_sigma 
 _refln_observed_status 
   1   0   0      472.73      442.05     11.61 o 
   2   0   0     3993.71     3790.61     66.00 o 
   3   0   0    66030.61    67058.01   2909.78 o 
   4   0   0     7086.66     6896.42    133.20 o 
   5   0   0      596.07      551.62     30.48 o 
   6   0   0     4367.15     4027.95    116.54 o 
   7   0   0     3717.39     3620.73    171.55 o 
   8   0   0      684.79      714.48     86.21 o 
   9   0   0      290.59      331.25     74.17 o 
  10   0   0     6076.36     6021.91    228.04 o 
   1   1   0     7261.33     8067.96     99.89 o 
   2   1   0     9995.78     9996.21    129.84 o 
   3   1   0    13115.71    13227.98    156.71 o 
   4   1   0     6720.53     6439.62     90.38 o 
   5   1   0     1088.31     1135.03     50.48 o 
   6   1   0    17894.96    17489.35    298.37 o 
   7   1   0     3182.53     3114.91     72.83 o 
   8   1   0      111.29      123.50     25.62 o 
   9   1   0     6528.29     6934.48    248.83 o 
  10   1   0        1.68      -38.16     44.55 o 
   0   2   0     8056.82     8680.63    277.25 o 
   1   2   0     1280.94     1188.45     27.55 o 
   2   2   0     1076.26      993.48     57.69 o 
   3   2   0     7901.81     8021.34    107.23 o 
   4   2   0     8443.65     8266.53    103.62 o 
   5   2   0       50.95       40.64     15.34 o 
   6   2   0      389.19      380.99     27.77 o 
   7   2   0     8281.87     8247.62    197.14 o 
   8   2   0     2905.06     2929.61    140.91 o 
   9   2   0        2.56       12.07     67.08 o 
  10   2   0     1344.10     1380.75    200.82 o 
   1   3   0     3281.39     3603.33     98.83 o 
   2   3   0    23095.02    24110.38    335.74 o 
   3   3   0       86.94       83.98      9.35 o 
   4   3   0       42.60       67.50     18.44 o 
   5   3   0    17533.54    16951.33    518.59 o 
   6   3   0      707.06      627.29     53.40 o 
   7   3   0     2156.86     2156.20     82.05 o 
   8   3   0     8209.23     8380.60    214.73 o 
   9   3   0       81.69      152.70     30.02 o 
   0   4   0     3926.48     4538.90    114.89 o 
   1   4   0    17097.87    18438.91    340.29 o 
   2   4   0     6641.28     6824.94    128.97 o 
   3   4   0        5.22       21.29     16.66 o 
   4   4   0    17992.63    17201.27    354.59 o 
   5   4   0      280.05      244.82     23.10 o 
   6   4   0      163.39      179.33     24.75 o 
   7   4   0     2457.04     2496.27     89.94 o 
   8   4   0     2495.16     2878.25    259.04 o 
   9   4   0      568.06      528.00     59.06 o 
   1   5   0     3798.17     4101.98    145.59 o 
   2   5   0     6228.86     6614.95    144.31 o 
   3   5   0     1323.41     1274.50     74.10 o 
   4   5   0      147.64      139.89     21.96 o 
   5   5   0     3327.47     3062.52    170.23 o 
   6   5   0      940.77      883.84     58.44 o 
   7   5   0       62.63      107.76     32.17 o 
   8   5   0     1332.77     1269.09     78.00 o 
   0   6   0    11560.39    11829.38    523.43 o 
   1   6   0        1.72      -18.04     29.92 o 
   2   6   0      706.65      744.62     64.59 o 
   3   6   0     7694.30     7146.96    309.30 o 
   4   6   0     1816.85     1614.84    104.50 o 
   5   6   0     1433.81     1257.28    120.51 o 
   6   6   0      819.38      757.90     86.61 o 
   7   6   0     3710.54     3487.45    215.38 o 
   1   7   0     1799.52     1886.93     81.00 o 
   2   7   0      497.50      364.25     93.79 o 
   3   7   0     2787.03     2618.55     93.78 o 
   4   7   0     5598.32     4987.34    298.31 o 
   5   7   0       49.76       31.95     29.65 o 
   0   8   0     9387.71     8930.74    277.99 o 
   1   8   0      440.57      387.55     76.29 o 
   2   8   0      592.23      479.91     81.56 o 
   3   8   0     3913.02     3714.55    177.99 o 
 -10   1   1      375.41      359.33     68.68 o 
  -9   1   1      114.40       74.76     40.66 o 
  -8   1   1     1335.05     1244.55     54.44 o 
  -7   1   1     2247.02     2179.23     70.35 o 
  -6   1   1     3582.07     3628.63    124.61 o 
  -5   1   1     4167.65     4113.98     81.68 o 
  -4   1   1    14694.32    14643.27    160.73 o 
  -3   1   1     2700.14     2412.10     32.48 o 
  -2   1   1     3192.01     3179.38     35.51 o 
  -1   1   1     2040.30     2150.33     28.13 o 
   0   1   1     1531.37     1631.47     19.73 o 
   1   1   1     1076.33     1167.48     24.94 o 
   2   1   1      877.84      866.02     19.27 o 
   3   1   1      536.83      622.13     19.24 o 
   4   1   1      863.36      862.94     25.86 o 
   5   1   1     1160.94     1030.20     36.17 o 
   6   1   1     2899.87     2901.49     68.08 o 
   7   1   1      851.73      792.47     39.22 o 
   8   1   1     2541.06     2498.03     84.77 o 
   9   1   1      599.63      707.27     53.41 o 
  10   1   1      695.24      639.56     59.78 o 
 -10   2   1     1059.71      992.06     81.49 o 
  -9   2   1     3763.89     3880.43    159.94 o 
  -8   2   1      762.93      761.69     59.22 o 
  -7   2   1     1649.84     1705.09     71.36 o 
  -6   2   1     2947.48     2962.64     65.87 o 
  -5   2   1       34.04       52.58     11.62 o 
  -4   2   1       47.43       34.35      8.92 o 
  -3   2   1     1123.13     1139.71     22.25 o 
  -2   2   1     6738.71     7092.46    190.94 o 
  -1   2   1     5729.06     6185.47    124.67 o 
   0   2   1    14032.99    15464.04    165.83 o 
   1   2   1    12447.29    13181.08    166.98 o 
   2   2   1     6294.37     6018.06     87.28 o 
   3   2   1    20259.50    20973.10    298.89 o 
   4   2   1     6733.03     6535.79    104.02 o 
   5   2   1     3726.88     3672.14     80.25 o 
   6   2   1     5339.47     5209.08    105.81 o 
   7   2   1      678.28      663.82     33.29 o 
   8   2   1      118.55      167.60     29.27 o 
   9   2   1      109.40       99.25     26.65 o 
  10   2   1       55.19      100.25     46.54 o 
 -10   3   1      193.86      201.27     50.57 o 
  -9   3   1     1054.36     1090.38    106.32 o 
  -8   3   1      527.02      588.58     55.36 o 
  -7   3   1      915.25      885.47     57.80 o 
  -6   3   1     1992.06     1820.68     64.83 o 
  -5   3   1      484.81      457.17     25.87 o 
  -4   3   1      126.12      145.45     10.80 o 
  -3   3   1     7344.10     7287.70    186.64 o 
  -2   3   1      830.08      789.37     31.85 o 
  -1   3   1      294.37      316.24     26.57 o 
   0   3   1     5461.70     6228.64     88.92 o 
   1   3   1       22.24       25.56      9.67 o 
   2   3   1     1392.91     1503.08     65.76 o 
   3   3   1       21.40       23.83     13.89 o 
   4   3   1       89.93      105.33     15.83 o 
   5   3   1      600.89      547.94     32.90 o 
   6   3   1       43.24       23.99     20.81 o 
   7   3   1      633.81      667.61     38.31 o 
   8   3   1       74.48       79.98     24.71 o 
   9   3   1      734.97      746.39     45.80 o 
  -9   4   1      224.70      237.94     44.15 o 
  -8   4   1       22.09       44.03     22.98 o 
  -7   4   1      112.52       73.04     25.87 o 
  -6   4   1       83.94       52.91     14.34 o 
  -5   4   1       42.71       63.24     17.59 o 
  -4   4   1       29.72       26.03     12.43 o 
  -3   4   1       14.39       17.25     13.71 o 
  -2   4   1      183.37      200.80     25.81 o 
  -1   4   1      788.62      747.06     38.98 o 
   0   4   1       21.96       16.87     15.33 o 
   1   4   1      641.63      655.69     44.10 o 
   2   4   1     1645.86     1606.99     58.51 o 
   3   4   1      935.10      945.77     52.87 o 
   4   4   1      241.64      264.13     34.66 o 
   5   4   1     2006.32     1914.97     55.44 o 
   6   4   1       36.09       56.91     19.81 o 
   7   4   1        4.54       42.44     18.13 o 
   8   4   1      668.09      629.92     60.27 o 
   9   4   1       58.60       68.21     28.53 o 
  -8   5   1      659.40      644.90     60.09 o 
  -7   5   1     3157.79     2847.37     82.38 o 
  -6   5   1     1709.89     1548.13     97.68 o 
  -5   5   1     3400.59     3203.80    165.56 o 
  -4   5   1     4854.03     4545.40    185.87 o 
  -3   5   1     3336.89     3098.27     85.16 o 
  -2   5   1     5348.37     5251.51    117.68 o 
  -1   5   1     4296.06     4717.54    178.87 o 
   0   5   1      352.45      400.85     32.26 o 
   1   5   1     2953.33     3216.58     90.09 o 
   2   5   1       11.71       11.56     19.64 o 
   3   5   1     1289.19     1294.42     69.09 o 
   4   5   1      898.24      934.02     68.36 o 
   5   5   1     1311.86     1241.38     66.30 o 
   6   5   1     2528.84     2239.65    170.12 o 
   7   5   1      291.54      321.58     46.81 o 
   8   5   1     2572.12     2570.48    100.25 o 
  -7   6   1      157.52      155.03     27.39 o 
  -6   6   1        0.22       74.49     34.47 o 
  -5   6   1      561.03      467.27     46.43 o 
  -4   6   1      242.65      246.22     40.71 o 
  -3   6   1       55.73       50.32     24.04 o 
  -2   6   1       79.67      111.79     30.39 o 
  -1   6   1     3639.14     3796.56    121.96 o 
   0   6   1     3862.29     3973.43    195.97 o 
   1   6   1     1207.93     1189.13     81.35 o 
   2   6   1     7967.40     8358.28    220.97 o 
   3   6   1     2893.51     2840.39     97.36 o 
   4   6   1     1723.10     1564.62    104.69 o 
   5   6   1     1640.59     1517.54     71.05 o 
   6   6   1      796.91      798.78     86.09 o 
   7   6   1      957.59      904.52     90.57 o 
  -6   7   1       12.40       42.96     34.17 o 
  -5   7   1      171.01      136.29     91.44 o 
  -4   7   1     1222.78     1026.15    138.20 o 
  -3   7   1        2.40       39.58     28.62 o 
  -2   7   1      498.69      471.92     60.56 o 
  -1   7   1       74.43       91.62     46.39 o 
   0   7   1       10.93       16.50     45.21 o 
   1   7   1       22.55       31.66     39.94 o 
   2   7   1      126.35      138.65     35.76 o 
   3   7   1      114.29       93.37     30.56 o 
   4   7   1      123.39      140.65     32.55 o 
   5   7   1       26.17       57.35     21.34 o 
  -3   8   1       82.35       84.87     28.37 o 
  -2   8   1     1785.06     1531.86     88.46 o 
  -1   8   1      130.20       63.13     51.73 o 
   0   8   1     1102.61      998.85    115.80 o 
   1   8   1     2661.68     2610.49    162.92 o 
   2   8   1      328.89      238.32     52.70 o 
   3   8   1      358.61      258.08     52.71 o 
 -11   0   2     6191.12     6810.25    378.03 o 
 -10   0   2     2546.56     2621.41    238.03 o 
  -9   0   2      580.81      699.13     92.25 o 
  -8   0   2    19565.04    18039.84    762.02 o 
  -7   0   2       37.08       80.25     78.67 o 
  -6   0   2     1173.27     1076.86     68.17 o 
  -5   0   2     6086.47     5467.52    196.85 o 
  -4   0   2     2658.54     2656.74    117.64 o 
  -3   0   2     6796.89     6627.09     87.00 o 
  -2   0   2     2132.58     2149.29     29.06 o 
  -1   0   2     5756.30     5631.74    118.88 o 
   0   0   2      164.81      175.06     14.10 o 
   1   0   2     4027.04     3944.40     67.32 o 
   2   0   2    48583.71    49322.85    891.99 o 
   3   0   2      176.10      154.83     15.53 o 
   4   0   2    14481.90    13545.17    244.84 o 
   5   0   2     9090.60     8837.26    226.08 o 
   6   0   2       24.08       95.19     30.61 o 
   7   0   2    12035.71    11094.39    346.87 o 
   8   0   2      508.88      503.80     50.28 o 
   9   0   2       36.90       44.78     46.08 o 
  10   0   2     5185.03     5382.60    302.02 o 
 -10   1   2     2539.51     2595.98    164.90 o 
  -9   1   2      685.29      705.15    121.62 o 
  -8   1   2       79.07       38.03     71.61 o 
  -7   1   2     6737.90     6603.61    115.44 o 
  -6   1   2     1378.23     1373.69     43.58 o 
  -5   1   2     7465.99     7401.85    107.79 o 
  -3   1   2       95.19       67.85      8.71 o 
  -2   1   2    17604.33    17703.39    149.15 o 
  -1   1   2     5595.62     5895.83     65.67 o 
   0   1   2     1078.71     1162.46     16.50 o 
   1   1   2     5371.18     5315.67     60.73 o 
   2   1   2     3375.40     3751.07     71.96 o 
   3   1   2        1.30        9.43     10.73 o 
   4   1   2     7585.74     7213.01    102.55 o 
   5   1   2     4706.85     4631.10     93.39 o 
   6   1   2     1169.09     1082.13     36.37 o 
   7   1   2     2289.14     2232.86     66.60 o 
   8   1   2     5630.94     5570.23    148.47 o 
   9   1   2      111.74      107.41     46.34 o 
  10   1   2       25.09       48.68     40.10 o 
 -10   2   2       11.67       54.47     42.14 o 
  -9   2   2     2169.18     2134.38    148.15 o 
  -8   2   2     1446.37     1435.39    111.06 o 
  -7   2   2      350.11      367.46     25.40 o 
  -6   2   2     3266.42     3304.36     72.47 o 
  -5   2   2     2500.95     2388.47     45.37 o 
  -4   2   2     9876.29    10012.55    121.90 o 
  -3   2   2      324.43      341.53     15.49 o 
  -2   2   2     1503.75     1448.93     45.66 o 
  -1   2   2    19040.72    20644.14    388.83 o 
   0   2   2    25668.72    28277.18    259.23 o 
   1   2   2     1329.29     1376.85     34.34 o 
   2   2   2     5858.57     5762.77     85.61 o 
   3   2   2    11813.88    11774.78    153.33 o 
   4   2   2       42.12       32.35     17.15 o 
   5   2   2     2916.57     2884.15     68.07 o 
   6   2   2     7417.11     7471.63    132.35 o 
   7   2   2       67.90       49.01     20.63 o 
   8   2   2       96.89      143.15     24.69 o 
   9   2   2     3155.08     3127.99    173.65 o 
 -10   3   2     2642.14     2825.17    136.34 o 
  -9   3   2     1096.37     1066.79    115.47 o 
  -8   3   2      111.76      141.33     30.28 o 
  -7   3   2      158.84      177.62     37.08 o 
  -6   3   2    12122.84    12355.48    233.41 o 
  -5   3   2       30.91       29.98     15.56 o 
  -4   3   2      385.02      384.06     15.52 o 
  -3   3   2    29797.59    30393.95    610.88 o 
  -2   3   2      739.65      887.89     58.87 o 
  -1   3   2    16579.19    18355.18    263.07 o 
   0   3   2    33661.65    37517.57    441.16 o 
   1   3   2       14.97       57.81     15.49 o 
   2   3   2    20192.38    20301.06    381.62 o 
   3   3   2     2982.75     2883.35     92.10 o 
   4   3   2     1886.73     1882.93     78.01 o 
   5   3   2     3593.10     3678.57     77.60 o 
   6   3   2     1009.92     1004.46     49.33 o 
   7   3   2     3500.02     3491.48     92.37 o 
   8   3   2      489.01      522.65     72.83 o 
   9   3   2     3379.17     3598.74    148.58 o 
  -9   4   2     4935.07     5236.86    119.06 o 
  -8   4   2     1034.97      896.60     56.58 o 
  -7   4   2     9949.25     9947.16    211.62 o 
  -6   4   2     9302.34     9071.31    239.10 o 
  -5   4   2      157.62      166.32     16.65 o 
  -4   4   2    12924.69    12656.50    217.48 o 
  -3   4   2     1229.80     1194.82     45.70 o 
  -2   4   2     4378.40     4560.02     94.81 o 
  -1   4   2     1999.08     2069.38     57.07 o 
   0   4   2     3308.10     3665.92     70.39 o 
   1   4   2     6581.21     7232.33    136.84 o 
   2   4   2      415.63      422.13     44.52 o 
   3   4   2    18724.07    18437.68    420.06 o 
   4   4   2     3163.88     3093.21    112.31 o 
   5   4   2     1910.29     1873.63     60.20 o 
   6   4   2    16625.88    16723.07    345.83 o 
   7   4   2      122.32      106.81     20.39 o 
   8   4   2     1876.74     1745.09    117.35 o 
  -8   5   2      188.46      185.53     40.41 o 
  -7   5   2     1069.48     1023.01     49.99 o 
  -6   5   2     4486.86     4238.38    172.51 o 
  -5   5   2      268.60      281.05     27.76 o 
  -4   5   2        6.22        5.55     14.15 o 
  -3   5   2     6318.68     6278.39    134.49 o 
  -2   5   2     1454.60     1548.65     56.11 o 
  -1   5   2       65.39       63.86     27.61 o 
   0   5   2     8859.49     9346.99    263.32 o 
   1   5   2     1946.63     2122.44     98.19 o 
   2   5   2     2468.55     2578.07     75.06 o 
   3   5   2     4456.33     4340.38    211.82 o 
   4   5   2     3767.54     3564.04    192.04 o 
   5   5   2     2275.01     2222.29     98.12 o 
   6   5   2       93.35      140.95     30.67 o 
   7   5   2     2632.27     2509.01     85.16 o 
   8   5   2     1226.99     1203.69    148.39 o 
  -7   6   2        0.26       31.22     24.86 o 
  -6   6   2       24.36       28.67     21.76 o 
  -5   6   2     3913.63     3609.30    116.87 o 
  -4   6   2     2291.84     2062.86     89.70 o 
  -3   6   2       38.42       61.65     27.19 o 
  -2   6   2      560.65      503.26     49.49 o 
  -1   6   2     5790.03     6102.73    220.52 o 
   0   6   2     2157.65     2267.82    110.86 o 
   1   6   2      186.09      207.98     31.92 o 
   2   6   2     5557.50     5923.56    176.72 o 
   3   6   2     1289.26     1303.50    104.48 o 
   4   6   2     2488.86     2357.86    107.74 o 
   5   6   2     3707.59     3336.50    140.15 o 
   6   6   2     1002.99      923.13     89.49 o 
   7   6   2     2161.34     2013.73    122.06 o 
  -6   7   2      426.05      332.25     58.81 o 
  -5   7   2     3960.94     3565.19    377.69 o 
  -4   7   2    10085.02     8935.26    532.70 o 
  -3   7   2      193.43      165.10     35.53 o 
  -2   7   2    13248.45    13753.03    213.44 o 
  -1   7   2     3361.48     3371.86    148.64 o 
   0   7   2       79.24       47.43     29.43 o 
   1   7   2     9532.07     9836.82    273.88 o 
   2   7   2       43.66       76.98     23.66 o 
   3   7   2      139.82      107.24     26.71 o 
   4   7   2     3640.74     3481.11    234.60 o 
   5   7   2     1044.76      855.28     93.54 o 
  -3   8   2      107.33       59.02     24.77 o 
  -2   8   2     2426.52     2248.93    124.92 o 
  -1   8   2     5166.69     4926.16    391.52 o 
   0   8   2      263.19      242.27     63.39 o 
   1   8   2       22.93       12.09     54.10 o 
   2   8   2     8215.93     7700.29    247.16 o 
 -11   1   3       85.29      161.63     45.23 o 
 -10   1   3      970.04     1105.41    124.21 o 
  -9   1   3      574.14      541.77     59.26 o 
  -8   1   3       33.06       25.36     18.81 o 
  -7   1   3      343.69      353.30     36.41 o 
  -6   1   3        3.19        7.42     14.24 o 
  -5   1   3      654.19      623.46     27.68 o 
  -4   1   3     7895.84     8011.13     95.76 o 
  -3   1   3     2637.22     2413.28     42.27 o 
  -2   1   3     4491.35     4480.38     55.87 o 
  -1   1   3     9084.41     9409.11    101.65 o 
   0   1   3     5548.23     5488.09     63.33 o 
   1   1   3       90.56      117.85      7.37 o 
   2   1   3    16361.23    16209.12    175.40 o 
   3   1   3     7530.82     7247.31     99.60 o 
   4   1   3      441.25      422.89     22.17 o 
   5   1   3     5523.07     5399.80    107.04 o 
   6   1   3       28.96       53.07     18.83 o 
   7   1   3       11.11       47.61     20.61 o 
   8   1   3       10.86       42.04     21.73 o 
   9   1   3       15.83       23.05     28.61 o 
 -10   2   3      754.53      697.85     66.89 o 
  -9   2   3     1092.68     1124.55     77.38 o 
  -8   2   3     2232.11     2147.35     74.69 o 
  -7   2   3     4240.99     4286.48    131.47 o 
  -6   2   3     5097.09     5179.14    136.32 o 
  -5   2   3     5548.25     5433.50     79.70 o 
  -4   2   3     7489.26     7531.85     82.47 o 
  -3   2   3    10781.89    10793.10    111.56 o 
  -2   2   3     1668.89     1575.31     51.46 o 
  -1   2   3      979.10      904.07     20.73 o 
   0   2   3     4180.12     4830.32     55.15 o 
   1   2   3      599.00      697.67     22.78 o 
   3   2   3      558.52      501.30     23.85 o 
   4   2   3     2677.14     2636.56     60.23 o 
   5   2   3     6264.65     6285.49    122.83 o 
   6   2   3     3220.61     3240.83     77.31 o 
   7   2   3     3384.59     3353.06     78.95 o 
   8   2   3     3909.65     4053.88    124.31 o 
   9   2   3     1726.82     1636.10     90.19 o 
 -10   3   3      677.95      775.64     72.65 o 
  -9   3   3       15.10       79.61     43.70 o 
  -8   3   3        5.99       33.32     18.37 o 
  -7   3   3       16.57       44.42     25.93 o 
  -6   3   3      542.80      544.59     31.53 o 
  -5   3   3      734.57      717.71     24.29 o 
  -4   3   3       14.18       25.56      9.10 o 
  -3   3   3     1313.99     1365.78     94.43 o 
  -2   3   3      271.71      281.65     29.10 o 
  -1   3   3     1867.95     2039.13     49.86 o 
   0   3   3     2726.92     2925.12     54.63 o 
   1   3   3     2843.40     2992.59     86.36 o 
   2   3   3      488.66      443.42     35.54 o 
   3   3   3      866.08      859.69     76.66 o 
   4   3   3      797.39      789.74     37.40 o 
   5   3   3       20.90       21.12     19.35 o 
   6   3   3      725.15      813.67     42.26 o 
   7   3   3       83.47       77.49     24.52 o 
   8   3   3       57.91       58.30     26.36 o 
   9   3   3       32.01       21.00     24.68 o 
  -9   4   3      378.56      374.62     59.85 o 
  -8   4   3     1280.46     1275.57     64.65 o 
  -7   4   3       45.52       76.17     30.84 o 
  -6   4   3     1314.22     1290.28     82.41 o 
  -5   4   3     2746.98     2699.92     51.64 o 
  -4   4   3       22.32       14.65      8.75 o 
  -3   4   3      583.79      670.64     43.52 o 
  -2   4   3      348.56      354.15     31.11 o 
  -1   4   3      280.88      358.20     35.98 o 
   0   4   3      316.38      306.80     27.90 o 
   1   4   3        5.25      -12.30     20.61 o 
   2   4   3        2.38       28.81     12.06 o 
   3   4   3      163.95      194.06     33.73 o 
   4   4   3      337.14      373.13     37.82 o 
   5   4   3     1099.68     1100.64     47.50 o 
   6   4   3      345.02      378.88     39.03 o 
   7   4   3      363.97      375.99     34.80 o 
   8   4   3      227.86      214.33     33.51 o 
  -8   5   3      186.25      209.62     37.50 o 
  -7   5   3       13.94       17.66     40.08 o 
  -6   5   3        2.67       22.90     25.45 o 
  -5   5   3      452.59      474.28     43.11 o 
  -4   5   3      272.00      207.47     40.85 o 
  -3   5   3     2080.44     2159.70    120.99 o 
  -2   5   3     4832.65     5171.76    126.52 o 
  -1   5   3     7425.15     7841.64    250.75 o 
   0   5   3     5743.64     6116.65    139.81 o 
   1   5   3     8358.80     9174.94    185.74 o 
   2   5   3     4463.36     4531.93    143.47 o 
   3   5   3     1579.94     1667.59     83.80 o 
   4   5   3     2059.47     2046.76     85.40 o 
   5   5   3      790.88      735.56     56.86 o 
   6   5   3      744.87      681.05     55.59 o 
   7   5   3      124.87      108.63     33.83 o 
  -7   6   3     1302.03     1373.06     98.06 o 
  -6   6   3     2282.24     2163.81    117.63 o 
  -5   6   3     1965.92     1743.42     84.62 o 
  -4   6   3     1740.15     1661.98    106.06 o 
  -3   6   3     1891.80     1919.21     68.61 o 
  -2   6   3     1021.83     1102.51     67.59 o 
  -1   6   3     1060.31     1103.82     68.18 o 
   0   6   3      458.79      551.36     77.49 o 
   1   6   3      133.89      162.67     25.10 o 
   2   6   3      638.48      682.07     69.21 o 
   3   6   3      139.65      154.17     31.16 o 
   4   6   3     3093.60     2985.61    105.73 o 
   5   6   3     1172.72     1110.84     74.91 o 
   6   6   3     1465.82     1394.24     80.84 o 
  -6   7   3      310.53      247.64     56.55 o 
  -5   7   3      311.37      268.20    122.91 o 
  -4   7   3      196.95      144.58     53.65 o 
  -3   7   3      101.74       38.45     33.85 o 
  -2   7   3     1216.69     1337.94    122.27 o 
  -1   7   3       68.36      112.04     39.55 o 
   0   7   3       18.08       37.34     35.83 o 
   1   7   3      146.72      101.89     80.14 o 
   2   7   3       39.55       53.50     27.76 o 
   3   7   3      160.87      141.73     34.43 o 
   4   7   3       35.94       21.08     32.08 o 
   5   7   3      114.42       88.75     19.73 o 
  -3   8   3      130.86       88.35     30.33 o 
  -2   8   3     1532.96     1621.26    338.79 o 
  -1   8   3      134.27      108.16     49.30 o 
   0   8   3      387.05      367.46     83.09 o 
   1   8   3      263.33      218.27     52.75 o 
   2   8   3      516.41      471.84     64.88 o 
 -11   0   4       58.80       96.34     65.76 o 
 -10   0   4     1494.38     1406.55    155.78 o 
  -9   0   4     4081.98     3807.54    217.21 o 
  -8   0   4      370.99      473.21    107.77 o 
  -7   0   4       20.61       41.70     23.90 o 
  -6   0   4    21915.82    21307.29    797.77 o 
  -5   0   4       12.45        6.58      9.40 o 
  -4   0   4     6240.06     5758.72    128.09 o 
  -3   0   4    23986.16    22258.46    320.68 o 
  -2   0   4      288.31      314.48     13.57 o 
  -1   0   4    39757.47    34686.79    841.91 o 
   0   0   4    12648.26    11877.42    263.67 o 
   1   0   4       78.17      109.03     10.01 o 
   2   0   4    17579.72    16842.62    257.01 o 
   3   0   4     1074.87     1123.20     48.94 o 
   4   0   4     4890.55     4708.89    115.47 o 
   5   0   4     3203.77     3267.07    102.21 o 
   6   0   4     3807.06     3628.01    115.71 o 
   7   0   4     5561.52     5249.52    380.67 o 
   8   0   4      470.28      462.79     41.02 o 
   9   0   4     7327.91     7341.79    479.97 o 
 -11   1   4      616.56      606.01     77.59 o 
 -10   1   4     4380.58     4530.31    337.08 o 
  -9   1   4     1273.66     1305.36     58.52 o 
  -8   1   4     2525.90     2500.72     88.34 o 
  -7   1   4    10132.90    10286.89    173.82 o 
  -6   1   4      159.36      176.14     17.29 o 
  -5   1   4     1889.90     1877.85     39.01 o 
  -4   1   4    26961.03    26257.93    280.55 o 
  -3   1   4     5916.76     5386.95     86.80 o 
  -2   1   4      936.55      907.77     16.03 o 
  -1   1   4     9055.63     9145.82    100.90 o 
   0   1   4    32619.66    31445.57    601.00 o 
   1   1   4     2312.18     2437.12     35.72 o 
   2   1   4      409.84      392.25     15.40 o 
   3   1   4    20726.15    20348.71    269.14 o 
   4   1   4      408.30      446.37     23.67 o 
   5   1   4     2349.22     2285.68     56.54 o 
   6   1   4     6662.24     6738.19    134.63 o 
   7   1   4     1242.47     1248.66     45.68 o 
   8   1   4     3308.48     3271.43     62.60 o 
   9   1   4     1252.80     1334.33     91.15 o 
 -10   2   4     2090.72     2006.82     97.80 o 
  -9   2   4     2003.33     2253.43    116.14 o 
  -8   2   4     5333.81     5341.10    198.05 o 
  -7   2   4      874.81      818.51     38.64 o 
  -6   2   4     3757.19     3737.92     82.90 o 
  -5   2   4     6126.51     6203.59    104.47 o 
  -4   2   4       21.50       25.69      8.57 o 
  -3   2   4     3598.28     3757.77     47.02 o 
  -2   2   4    24555.68    25227.09    535.70 o 
  -1   2   4       56.31       64.79      8.04 o 
   0   2   4     2421.54     2742.32     44.71 o 
   1   2   4    12282.51    12670.55    156.51 o 
   2   2   4    19346.43    19292.12    232.08 o 
   3   2   4      669.38      707.89     26.50 o 
   4   2   4     1435.91     1424.58     42.16 o 
   5   2   4     4853.63     4895.61     94.12 o 
   6   2   4     1408.86     1372.22     48.39 o 
   7   2   4      357.61      342.64     28.90 o 
   8   2   4     1318.05     1363.51     45.65 o 
   9   2   4     1071.95     1121.68     90.55 o 
 -10   3   4      280.01      350.90     60.87 o 
  -9   3   4     1317.15     1463.21    114.35 o 
  -8   3   4     9032.72     9866.15    287.16 o 
  -7   3   4       52.61       46.26     13.40 o 
  -6   3   4     1693.77     1712.76     53.66 o 
  -5   3   4      698.92      682.76     30.57 o 
  -4   3   4     6024.27     6060.80     92.76 o 
  -3   3   4      262.99      234.88     22.55 o 
  -2   3   4     1689.30     1764.88     49.10 o 
  -1   3   4    18249.89    18886.15    233.48 o 
   0   3   4      490.85      516.66     26.28 o 
   1   3   4     8849.42     9161.80    135.65 o 
   2   3   4    11187.04    11565.26    251.78 o 
   3   3   4       26.51       29.09     17.56 o 
   4   3   4    12492.49    12786.79    302.32 o 
   5   3   4     2023.60     1960.51     60.45 o 
   6   3   4       29.12       42.36     29.07 o 
   7   3   4     6691.08     7160.30    180.96 o 
   8   3   4       40.37       40.91     23.41 o 
  -9   4   4     1136.99     1217.42    137.51 o 
  -8   4   4     2809.60     2897.90     95.18 o 
  -7   4   4     5624.00     5615.63    138.69 o 
  -6   4   4      864.57      855.02     50.78 o 
  -5   4   4    16730.48    16256.00    296.07 o 
  -4   4   4     7304.44     7332.78    134.56 o 
  -3   4   4      657.62      687.60     39.96 o 
  -2   4   4    19193.87    20779.10    408.12 o 
  -1   4   4      411.76      464.41     38.56 o 
   0   4   4     2784.21     2970.33     90.34 o 
   1   4   4     5843.32     6203.14    169.02 o 
   2   4   4     2588.22     2663.99     78.69 o 
   3   4   4      879.45      923.13     70.69 o 
   4   4   4      392.34      461.87     33.91 o 
   5   4   4    10488.07    10831.56    393.83 o 
   6   4   4      240.99      234.66     29.15 o 
   7   4   4      580.63      578.24     56.49 o 
   8   4   4     5722.17     5798.69    362.93 o 
  -9   5   4        8.42       49.73     42.90 o 
  -8   5   4     4274.66     4313.12    144.19 o 
  -7   5   4     1287.86     1144.36     84.46 o 
  -6   5   4     1197.95     1175.18     79.57 o 
  -5   5   4      545.36      501.06     32.63 o 
  -4   5   4    11910.94    11500.11    364.09 o 
  -3   5   4     3659.69     3616.68     97.31 o 
  -2   5   4     2578.33     2718.76     75.88 o 
  -1   5   4     9116.54     9952.13    199.41 o 
   0   5   4     7823.34     8128.00    211.23 o 
   1   5   4     2246.46     2433.78     77.28 o 
   2   5   4     2206.77     2243.29     98.23 o 
   3   5   4     3237.86     3318.59    115.43 o 
   4   5   4     4363.27     4749.96    223.07 o 
   5   5   4      155.96      134.64     24.54 o 
   6   5   4      771.26      668.13     52.87 o 
   7   5   4     2627.91     2605.32    128.45 o 
  -7   6   4      197.79      201.95     39.34 o 
  -6   6   4     6095.62     5981.75    434.41 o 
  -5   6   4      213.68      159.33     37.70 o 
  -4   6   4     1764.10     1678.03     75.25 o 
  -3   6   4     5503.16     5453.71    188.32 o 
  -2   6   4     1376.83     1404.41     83.71 o 
  -1   6   4     2480.20     2854.51     99.83 o 
   0   6   4     1431.67     1468.89     87.37 o 
   1   6   4     1064.79     1241.45     79.49 o 
   2   6   4     5846.27     5918.14    177.40 o 
   3   6   4        6.20       44.57     20.20 o 
   4   6   4      684.50      706.29     82.27 o 
   5   6   4     1172.47     1193.77     66.05 o 
   6   6   4     1834.68     1661.99    111.76 o 
  -6   7   4       60.12       46.88     22.54 o 
  -5   7   4       99.39       75.93     33.47 o 
  -4   7   4     2459.60     2237.55    183.50 o 
  -3   7   4     1640.57     1620.30    105.14 o 
  -2   7   4      332.76      384.85     51.67 o 
  -1   7   4      229.73      205.80     64.47 o 
   0   7   4     9211.59     9005.63    211.10 o 
   1   7   4      380.80      445.92     82.69 o 
   2   7   4     1415.11     1284.21    108.85 o 
   3   7   4    11501.66    11695.44    210.05 o 
   4   7   4       89.48       59.89     18.97 o 
  -2   8   4       39.78       15.82     43.63 o 
  -1   8   4     4726.35     4573.05    410.85 o 
   0   8   4      612.74      591.10     90.29 o 
   1   8   4      276.99      209.00     56.87 o 
 -11   1   5      387.46      373.93     58.45 o 
 -10   1   5      638.55      676.93     69.86 o 
  -9   1   5     2292.24     2369.99     97.02 o 
  -8   1   5     1429.36     1484.39     57.07 o 
  -7   1   5     2562.84     2698.99     96.44 o 
  -6   1   5     7497.93     7401.73    124.85 o 
  -5   1   5     1559.56     1603.50     34.75 o 
  -4   1   5     1334.72     1285.87     21.77 o 
  -3   1   5     2491.37     2491.81     33.82 o 
  -2   1   5     3901.43     4249.76     45.65 o 
  -1   1   5      117.98      131.56     12.50 o 
   0   1   5      562.60      530.38     16.46 o 
   1   1   5      331.53      308.79     10.93 o 
   2   1   5     1799.41     1745.79     30.76 o 
   3   1   5     2575.45     2491.94     57.44 o 
   4   1   5     2215.74     2058.31     50.92 o 
   5   1   5     5789.65     5623.84    103.26 o 
   6   1   5     2107.82     2081.24     62.81 o 
   7   1   5     1405.97     1394.15     50.58 o 
   8   1   5      631.69      634.08     42.65 o 
   9   1   5     1002.53     1013.49     67.41 o 
 -10   2   5      349.21      336.64     56.85 o 
  -9   2   5      121.15      150.73     35.13 o 
  -8   2   5      202.94      222.15     39.21 o 
  -7   2   5       17.39       23.32      7.11 o 
  -6   2   5      200.97      230.71     19.93 o 
  -5   2   5     5852.01     5966.72    102.01 o 
  -4   2   5     2646.06     2533.17     39.52 o 
  -3   2   5     4105.41     4020.77     50.68 o 
  -2   2   5    14810.07    14911.38    184.33 o 
  -1   2   5    10105.91    10335.69    132.08 o 
   0   2   5     7352.92     7208.71     97.54 o 
   1   2   5    10215.57    10138.07    129.99 o 
   2   2   5     7261.18     7223.19    108.05 o 
   3   2   5     2638.47     2638.75     60.36 o 
   4   2   5     1738.61     1753.83     47.05 o 
   5   2   5       65.44       41.84     17.35 o 
   6   2   5       40.93       30.16     18.14 o 
   7   2   5      221.82      227.51     25.69 o 
   8   2   5      890.95      934.10     50.89 o 
 -10   3   5      226.14      265.97     48.67 o 
  -9   3   5      905.83      981.29     68.03 o 
  -8   3   5     1527.98     1578.65     87.12 o 
  -7   3   5     1129.01     1125.61     49.74 o 
  -6   3   5      280.60      277.01     25.06 o 
  -5   3   5      230.30      201.59     16.82 o 
  -4   3   5     2073.75     2046.79     40.29 o 
  -3   3   5       74.07       70.71     13.45 o 
  -2   3   5       46.33       54.43     12.12 o 
  -1   3   5       54.67       75.68     15.06 o 
   0   3   5       32.34       39.10      9.25 o 
   1   3   5     7024.88     7479.01    113.52 o 
   2   3   5      114.60      121.10     16.27 o 
   3   3   5       65.69       72.80     11.12 o 
   4   3   5     3119.50     3129.26     68.56 o 
   5   3   5       34.47       54.37     17.61 o 
   6   3   5      505.54      518.12     31.95 o 
   7   3   5      945.45     1002.36     41.10 o 
   8   3   5      421.02      391.62     34.54 o 
  -9   4   5       44.61       90.05     42.31 o 
  -8   4   5      284.89      299.36     48.72 o 
  -7   4   5      993.81      924.98     66.44 o 
  -6   4   5       14.84       41.02     24.48 o 
  -5   4   5      114.98      156.33     24.14 o 
  -4   4   5     3884.63     3770.59     80.08 o 
  -3   4   5      627.87      695.30     36.73 o 
  -2   4   5      140.47      132.68     26.71 o 
  -1   4   5     2256.31     2457.81     76.34 o 
   0   4   5      109.31      135.61     29.34 o 
   1   4   5      236.49      261.14     38.55 o 
   2   4   5     1803.97     1845.04     62.72 o 
   3   4   5      458.45      522.47     48.34 o 
   4   4   5     1598.60     1689.50    123.86 o 
   5   4   5       69.80       85.84     29.71 o 
   6   4   5      440.67      407.90     28.52 o 
   7   4   5      126.22      173.27     29.36 o 
  -8   5   5     2350.29     2259.09     74.74 o 
  -7   5   5     2585.13     2513.91     85.01 o 
  -6   5   5      447.60      453.18     45.41 o 
  -5   5   5     1856.83     1780.68     56.85 o 
  -4   5   5     2149.24     2054.19     70.98 o 
  -3   5   5       16.52       46.86     29.99 o 
  -2   5   5     1980.37     2106.82     70.35 o 
  -1   5   5       37.69       40.42     18.66 o 
   0   5   5     1393.17     1427.43    121.12 o 
   1   5   5      785.54      771.10     64.51 o 
   2   5   5     1830.87     1884.85     89.58 o 
   3   5   5     3639.96     3704.46    155.82 o 
   4   5   5     1653.50     1686.03     95.27 o 
   5   5   5     1979.37     2135.41    100.58 o 
   6   5   5     2054.99     1977.66    107.41 o 
   7   5   5     1015.83     1077.71     71.10 o 
  -7   6   5      438.86      393.99     79.51 o 
  -6   6   5      785.60      753.35     69.69 o 
  -5   6   5      189.37      149.95     30.82 o 
  -4   6   5     3490.35     3380.40    105.66 o 
  -3   6   5     1019.58     1185.66     91.40 o 
  -2   6   5     2319.46     2410.86     97.66 o 
  -1   6   5     5213.14     5494.70    175.89 o 
   0   6   5      891.79      883.87     80.42 o 
   1   6   5     2600.85     2608.22    100.43 o 
   2   6   5     2203.13     2339.62     94.24 o 
   3   6   5      273.87      234.83     30.64 o 
   4   6   5      243.59      242.26     41.92 o 
   5   6   5     1136.80     1061.03     69.12 o 
  -5   7   5      153.85      176.69     35.28 o 
  -4   7   5       19.98       41.86     28.08 o 
  -3   7   5      237.77      257.68     42.92 o 
  -2   7   5       74.03       62.22     18.71 o 
  -1   7   5       87.40       46.54     26.91 o 
   0   7   5       84.07       29.69     41.42 o 
   1   7   5       89.87      138.80     41.46 o 
   2   7   5      225.68      178.92     38.13 o 
   3   7   5        5.00       19.60     28.40 o 
   4   7   5       10.58       -5.12     29.28 o 
  -2   8   5     2666.05     2363.02    184.61 o 
  -1   8   5      719.69      650.88    104.61 o 
   0   8   5     2432.15     2363.24    134.38 o 
 -11   0   6     5479.59     5678.27    337.57 o 
 -10   0   6        8.80        3.79     22.15 o 
  -9   0   6     3499.61     3640.16    174.51 o 
  -8   0   6     1509.75     1701.61    175.24 o 
  -7   0   6      173.42      168.32     44.04 o 
  -6   0   6     3230.06     3428.34    115.39 o 
  -5   0   6      529.23      548.77     35.70 o 
  -4   0   6     5174.90     4990.28    102.02 o 
  -3   0   6     2138.27     2063.25     69.58 o 
  -2   0   6    35721.57    30735.42    411.32 o 
  -1   0   6    18414.75    16790.75    264.25 o 
   0   0   6       41.78       53.13     22.40 o 
   1   0   6    56423.33    54223.83    946.77 o 
   2   0   6     1843.66     1720.75     53.67 o 
   3   0   6       18.39       23.89     15.54 o 
   4   0   6    20308.10    20553.43    488.95 o 
   5   0   6       82.01       87.42     24.71 o 
   6   0   6      126.95      115.55     29.13 o 
   7   0   6     7569.58     7596.14    432.47 o 
   8   0   6     1191.88     1170.12    111.19 o 
 -11   1   6     2140.99     2373.41    134.90 o 
 -10   1   6      556.90      534.94     89.31 o 
  -9   1   6      126.23      117.94     36.22 o 
  -8   1   6    13399.42    13691.57    264.09 o 
  -7   1   6      900.81      966.20     52.19 o 
  -6   1   6      403.43      427.62     21.89 o 
  -5   1   6    18486.20    17744.88    270.94 o 
  -4   1   6      496.45      527.38     15.74 o 
  -3   1   6     2632.51     2605.74     37.30 o 
  -2   1   6    14969.79    13807.06    163.96 o 
  -1   1   6     4688.29     4566.10     77.63 o 
   0   1   6     6333.13     6205.54    117.34 o 
   1   1   6      633.25      610.86     15.56 o 
   2   1   6    11852.95    11720.98    149.09 o 
   3   1   6     1255.17     1155.12     34.15 o 
   4   1   6     3791.82     3683.12     78.46 o 
   5   1   6     6805.56     6759.87    157.78 o 
   6   1   6     1061.11      979.78     59.25 o 
   7   1   6     4385.05     4548.26    117.12 o 
   8   1   6      959.73     1011.13     42.26 o 
 -10   2   6     3830.34     4268.77    180.00 o 
  -9   2   6      971.29     1040.55     98.66 o 
  -8   2   6      607.41      606.47     50.54 o 
  -7   2   6     3744.61     3853.69     89.77 o 
  -6   2   6    11802.52    12015.17    173.11 o 
  -5   2   6      879.99      871.78     27.94 o 
  -4   2   6     4371.98     4385.98     61.84 o 
  -3   2   6     4087.26     3991.42     62.93 o 
  -2   2   6     6637.16     7040.11     96.33 o 
  -1   2   6       17.45       35.05     12.22 o 
   0   2   6     5511.37     5378.40     77.19 o 
   1   2   6     1827.37     1784.88     36.75 o 
   2   2   6     3512.70     3564.55     63.68 o 
   3   2   6     2070.10     2006.01     42.48 o 
   4   2   6     4535.23     4468.29     86.95 o 
   5   2   6     4731.38     4748.92    117.99 o 
   6   2   6        6.60       26.60     17.49 o 
   7   2   6     1035.87     1038.08     40.39 o 
   8   2   6     2441.35     2577.87     99.36 o 
 -10   3   6        9.45      197.14    121.46 o 
  -9   3   6     7307.23     8204.64    449.20 o 
  -8   3   6      536.64      521.68     47.20 o 
  -7   3   6     3102.67     3246.43     82.51 o 
  -6   3   6     9407.61     9521.11    159.62 o 
  -5   3   6      548.21      557.04     25.04 o 
  -4   3   6    18036.43    17299.56    240.73 o 
  -3   3   6     3294.56     3361.70     71.95 o 
  -2   3   6      769.25      835.46     34.76 o 
  -1   3   6    20542.57    20902.16    314.33 o 
   0   3   6      425.06      487.54     28.20 o 
   1   3   6     3224.97     3258.46     73.44 o 
   2   3   6     9257.65     9065.56    199.64 o 
   3   3   6     4544.23     4683.25    103.44 o 
   4   3   6      803.67      787.31     33.84 o 
   5   3   6      766.27      685.36     33.96 o 
   6   3   6     7186.26     7416.41    179.85 o 
   7   3   6      327.75      424.15     35.50 o 
   8   3   6      979.81      958.08     61.13 o 
  -9   4   6      171.19      144.33     44.62 o 
  -8   4   6      258.89      240.26     49.20 o 
  -7   4   6     3504.64     3505.08     90.37 o 
  -6   4   6     3248.24     3200.33     82.68 o 
  -5   4   6       16.89       37.37     16.26 o 
  -4   4   6     1318.24     1298.51     40.27 o 
  -3   4   6    11873.64    12145.42    214.70 o 
  -2   4   6      197.53      266.41     35.18 o 
  -1   4   6      314.47      311.78     33.13 o 
   0   4   6    13441.71    14169.11    370.58 o 
   1   4   6       11.86       25.85     21.19 o 
   2   4   6    10946.62    11471.26    287.90 o 
   3   4   6    10692.60    11167.04    333.43 o 
   4   4   6       38.02       27.87     16.66 o 
   5   4   6     6977.57     6964.36    290.97 o 
   6   4   6     1515.47     1550.16     74.67 o 
   7   4   6      853.32      837.56     47.78 o 
  -8   5   6     1119.86      961.44     60.32 o 
  -7   5   6      495.42      421.98     45.63 o 
  -6   5   6     1836.38     1699.00     67.01 o 
  -5   5   6      349.39      341.00     33.07 o 
  -4   5   6     3728.21     3793.26    109.12 o 
  -3   5   6      135.52      125.91     28.89 o 
  -2   5   6     2079.71     2117.69     78.79 o 
  -1   5   6     5327.48     5482.48    145.04 o 
   0   5   6     1915.53     1979.94    157.01 o 
   1   5   6      684.23      710.01     68.19 o 
   2   5   6     4524.44     4833.79    138.55 o 
   3   5   6     1850.76     2039.75    102.36 o 
   4   5   6        2.24       36.48     17.73 o 
   5   5   6      786.70      838.05     78.91 o 
   6   5   6     2646.69     2839.67    232.55 o 
  -7   6   6     1767.16     1725.85    151.37 o 
  -6   6   6     3189.30     3123.60    189.11 o 
  -5   6   6       16.62       73.74     25.22 o 
  -4   6   6     5999.90     5850.57    191.05 o 
  -3   6   6      282.27      362.72     44.30 o 
  -2   6   6     2737.08     2748.27    117.61 o 
  -1   6   6     4216.03     4372.91    162.02 o 
   0   6   6       46.41       43.01     34.34 o 
   1   6   6     3859.25     4153.79    152.62 o 
   2   6   6      282.00      288.00     50.76 o 
   3   6   6        1.76       -4.37     22.30 o 
   4   6   6     4843.52     5035.30    120.58 o 
   5   6   6      572.25      568.97     57.85 o 
  -5   7   6    10906.34    10075.55    368.69 o 
  -4   7   6       61.92       75.18     31.67 o 
  -3   7   6     2049.19     1945.98    157.60 o 
  -2   7   6     5840.40     5858.37    267.51 o 
  -1   7   6      686.01      503.49     99.35 o 
   0   7   6     1463.47     1337.10    139.09 o 
   1   7   6     1522.69     1596.71    129.64 o 
   2   7   6     2988.08     3093.94    160.34 o 
   3   7   6      228.14      178.20     44.36 o 
 -10   1   7        9.03       12.12     24.96 o 
  -9   1   7       39.60       59.25     23.32 o 
  -8   1   7      609.11      631.33     48.76 o 
  -7   1   7       74.53       70.18     21.43 o 
  -6   1   7     4551.85     4700.16     88.65 o 
  -5   1   7     6244.45     6096.21    111.10 o 
  -4   1   7     2035.51     1900.17     32.65 o 
  -3   1   7    10544.17    10016.30    151.88 o 
  -2   1   7     4169.68     3919.26     48.97 o 
  -1   1   7     1366.62     1269.91     37.34 o 
   0   1   7      992.23      850.94     32.24 o 
   1   1   7     5083.14     4583.47     98.16 o 
   2   1   7       67.03       66.80      9.95 o 
   3   1   7      371.28      332.52     31.12 o 
   4   1   7      224.67      222.01     19.67 o 
   5   1   7      755.46      707.47     32.52 o 
   6   1   7      249.19      263.05     22.67 o 
   7   1   7      778.19      696.70     41.59 o 
   8   1   7      439.84      434.58     30.89 o 
 -10   2   7     1335.47     1500.16    144.02 o 
  -9   2   7     1660.91     1848.45    114.57 o 
  -8   2   7     2756.97     2965.32     84.88 o 
  -7   2   7     1659.54     1736.14     54.62 o 
  -6   2   7      867.07      936.07     39.20 o 
  -5   2   7     1575.91     1587.13     43.11 o 
  -4   2   7      390.37      392.93     16.20 o 
  -3   2   7      707.38      732.91     20.24 o 
  -2   2   7        3.97        4.42      8.54 o 
  -1   2   7      898.38      920.41     37.89 o 
   0   2   7     2605.81     2652.66     63.06 o 
   1   2   7     2407.63     2260.97     73.74 o 
   2   2   7     5961.18     5649.49     94.85 o 
   3   2   7     3148.38     3157.03     56.98 o 
   4   2   7     6121.86     6032.02    121.94 o 
   5   2   7     5204.07     5318.65    125.01 o 
   6   2   7     1541.19     1568.41     54.54 o 
   7   2   7     1984.32     1980.97     67.10 o 
   8   2   7     1238.86     1280.44     69.14 o 
 -10   3   7        2.64       24.42     46.57 o 
  -9   3   7      309.04      336.07     54.75 o 
  -8   3   7      339.40      376.59     40.95 o 
  -7   3   7      821.86      776.75     36.68 o 
  -6   3   7      304.52      283.62     20.65 o 
  -5   3   7     1915.16     1915.47     67.85 o 
  -4   3   7     1066.59     1028.31     28.41 o 
  -3   3   7      307.21      288.03     24.25 o 
  -2   3   7     6719.93     6897.60    128.27 o 
  -1   3   7      996.52      973.72     40.35 o 
   0   3   7      404.47      440.22     50.48 o 
   1   3   7      189.70      165.96     21.24 o 
   2   3   7      104.66      107.60     14.81 o 
   3   3   7      330.06      366.50     32.14 o 
   4   3   7       88.26       73.54     18.68 o 
   5   3   7       59.84       69.85     18.83 o 
   6   3   7       78.74       74.68     41.98 o 
   7   3   7       56.72       92.03     21.38 o 
  -9   4   7      256.67      255.90     81.24 o 
  -8   4   7      172.38      194.51     37.89 o 
  -7   4   7      397.13      407.55     28.51 o 
  -6   4   7      714.74      689.64     29.76 o 
  -5   4   7      131.36      123.25     15.73 o 
  -4   4   7      168.73      208.01     22.37 o 
  -3   4   7      162.80      163.55     27.22 o 
  -2   4   7       27.68       31.98     12.34 o 
  -1   4   7      975.40      982.88     41.30 o 
   0   4   7      828.28      766.40     41.65 o 
   1   4   7       66.21       69.63     20.80 o 
   2   4   7     1566.01     1502.74     84.68 o 
   3   4   7      567.30      588.29     38.22 o 
   4   4   7      174.10      208.76     28.88 o 
   5   4   7      443.37      503.54     50.32 o 
   6   4   7      628.09      647.86     38.06 o 
  -8   5   7     1379.25     1314.90    118.50 o 
  -7   5   7      660.82      727.61     65.73 o 
  -6   5   7     1254.00     1215.52     54.47 o 
  -5   5   7     2868.36     2965.25     81.95 o 
  -4   5   7     2328.55     2312.75     78.24 o 
  -3   5   7     2724.06     2871.49     91.02 o 
  -2   5   7     4144.75     4361.01    149.69 o 
  -1   5   7     3989.62     4126.90    172.40 o 
   0   5   7     4402.91     4880.91    175.22 o 
   1   5   7      700.32      747.33     85.76 o 
   2   5   7     1582.15     1675.15     88.97 o 
   3   5   7      272.54      265.62     38.77 o 
   4   5   7      166.38      147.42     40.24 o 
   5   5   7       31.76       67.85     19.06 o 
  -7   6   7      733.92      841.34     80.82 o 
  -6   6   7      450.69      510.36     91.29 o 
  -5   6   7      306.85      302.83     33.05 o 
  -4   6   7      364.98      397.73     52.96 o 
  -3   6   7      450.49      485.81     63.01 o 
  -2   6   7      728.41      773.39     88.53 o 
  -1   6   7       28.32       30.35     32.95 o 
   0   6   7     1006.36     1036.72     97.98 o 
   1   6   7     4007.70     4299.00    209.50 o 
   2   6   7      384.31      470.67     76.14 o 
   3   6   7     3084.59     3248.85    107.28 o 
   4   6   7     1517.64     1616.12     87.86 o 
  -5   7   7       77.63       30.96     26.25 o 
  -4   7   7        2.10      -42.84     42.84 o 
  -3   7   7      332.26      321.76     40.52 o 
  -2   7   7       60.22       84.05     36.61 o 
  -1   7   7        0.88       48.96     39.23 o 
   0   7   7      228.58      198.65     57.40 o 
   1   7   7        0.74       -4.24     37.94 o 
   2   7   7       41.40       78.29     44.24 o 
 -10   0   8     5032.30     5112.46    152.94 o 
  -9   0   8     5506.20     5509.77    207.67 o 
  -8   0   8      781.05      912.74    132.65 o 
  -7   0   8    13291.86    13365.27    840.33 o 
  -6   0   8       74.35       81.92     26.64 o 
  -5   0   8      190.82      216.76     19.90 o 
  -4   0   8    22834.92    20472.97    395.19 o 
  -3   0   8       21.88       27.71     10.29 o 
  -2   0   8      207.94      220.09     32.28 o 
  -1   0   8    16647.68    15765.51    318.84 o 
   0   0   8     8381.47     8026.63    183.72 o 
   1   0   8      603.17      619.14     62.42 o 
   2   0   8       95.82       97.83     13.87 o 
   3   0   8    12011.83    11692.97    258.75 o 
   4   0   8       82.74       89.98     18.95 o 
   5   0   8     1947.91     1940.95    218.67 o 
   6   0   8     5087.82     5079.63    186.95 o 
   7   0   8      148.34      165.44     66.26 o 
 -10   1   8     3633.09     3945.08     91.14 o 
  -9   1   8     1990.59     2103.57     86.48 o 
  -8   1   8      307.00      366.04     51.70 o 
  -7   1   8     1019.34     1102.85     46.53 o 
  -6   1   8    10857.78    10600.17    168.80 o 
  -5   1   8       25.09       23.53     11.85 o 
  -4   1   8      292.39      297.98     15.43 o 
  -3   1   8    11598.26    10853.45    184.82 o 
  -2   1   8      435.38      438.59     13.47 o 
  -1   1   8     1987.36     1877.87     50.97 o 
   0   1   8     4943.70     4793.44     85.24 o 
   1   1   8      697.70      651.75     43.90 o 
   2   1   8     6886.30     6746.41    152.27 o 
   3   1   8     1289.85     1307.11     37.39 o 
   4   1   8      154.19      145.32     16.53 o 
   5   1   8     3778.54     3867.68     93.55 o 
   6   1   8      202.03      209.84     25.77 o 
   7   1   8      154.73      179.07     29.20 o 
 -10   2   8       15.08       22.37     34.77 o 
  -9   2   8       43.93       79.81     43.87 o 
  -8   2   8     3987.41     4352.96    116.43 o 
  -7   2   8       65.50       97.27     13.43 o 
  -6   2   8      260.50      277.04     20.67 o 
  -5   2   8     3323.54     3363.81     65.59 o 
  -4   2   8     2737.02     2832.13     76.26 o 
  -3   2   8     3688.19     3585.51     69.52 o 
  -2   2   8      301.62      294.54     22.13 o 
  -1   2   8     2649.66     2734.24     74.26 o 
   0   2   8     3443.09     3447.55     95.86 o 
   1   2   8     1381.35     1241.81     29.59 o 
   2   2   8     1888.59     1827.21     37.78 o 
   3   2   8     1696.46     1697.47     47.13 o 
   4   2   8     2872.13     2896.87     76.45 o 
   5   2   8      730.15      746.96     37.33 o 
   6   2   8     1383.14     1391.90     45.58 o 
   7   2   8     3748.36     3810.57    218.80 o 
 -10   3   8      408.91      527.61     81.66 o 
  -9   3   8     3758.48     4114.88    101.41 o 
  -8   3   8       65.82       69.75     22.45 o 
  -7   3   8     1813.45     1801.22     47.93 o 
  -6   3   8     2579.03     2617.98     67.14 o 
  -5   3   8     4064.07     3966.08     84.79 o 
  -4   3   8     2138.32     2180.92     80.45 o 
  -3   3   8       11.36        4.52     12.33 o 
  -2   3   8    23786.37    24192.35    399.81 o 
  -1   3   8     2205.50     2225.80     65.24 o 
   0   3   8     3815.36     3905.83     98.13 o 
   1   3   8    21647.14    21692.65    434.93 o 
   2   3   8       78.01       72.31     18.64 o 
   3   3   8      932.24      914.50     45.05 o 
   4   3   8     5080.67     5081.20    104.56 o 
   5   3   8     2162.89     2146.38     67.28 o 
   6   3   8      845.24      880.58     50.32 o 
   7   3   8      157.02      105.14     51.14 o 
  -9   4   8      422.93      378.46     61.35 o 
  -8   4   8     9917.08    10189.96    150.45 o 
  -7   4   8       49.72       54.45     21.83 o 
  -6   4   8     7226.35     6904.05    120.63 o 
  -5   4   8    11385.02    11202.08    218.35 o 
  -4   4   8     1302.78     1199.99     49.79 o 
  -3   4   8     3740.80     3756.25     83.25 o 
  -2   4   8     2639.83     2566.29     72.44 o 
  -1   4   8     3991.79     3989.47    102.32 o 
   0   4   8     2201.20     2250.48     78.22 o 
   1   4   8      112.75      122.60     14.92 o 
   2   4   8     2688.72     2607.11    156.05 o 
   3   4   8       76.39       87.45     21.23 o 
   4   4   8     8690.21     8289.32    257.16 o 
   5   4   8     2299.56     2229.62    102.12 o 
   6   4   8      552.05      596.34     47.96 o 
  -8   5   8       39.18       36.04     26.46 o 
  -7   5   8      650.41      615.49     36.47 o 
  -6   5   8     2399.29     2481.32     95.95 o 
  -5   5   8     2230.53     2351.59     78.28 o 
  -4   5   8      326.53      326.94     42.43 o 
  -3   5   8      107.65      113.09     24.39 o 
  -2   5   8     8402.65     8480.28    218.30 o 
  -1   5   8        4.95       50.43     25.55 o 
   0   5   8        1.99       25.27     41.03 o 
   1   5   8     8608.57     8654.34    240.99 o 
   2   5   8     1470.15     1421.39     72.27 o 
   3   5   8       25.72       33.59     23.24 o 
   4   5   8     1913.74     1828.11     76.00 o 
   5   5   8     1670.50     1638.04     77.20 o 
  -7   6   8     4939.02     4458.65    245.32 o 
  -6   6   8      133.42      164.70     30.87 o 
  -5   6   8      378.02      412.94     43.20 o 
  -4   6   8     8565.67     8974.64    536.62 o 
  -3   6   8     1169.71     1098.60     81.06 o 
  -2   6   8       45.66       28.94     26.07 o 
  -1   6   8     3563.68     3736.63    112.83 o 
   0   6   8     4067.17     4354.83    124.70 o 
   1   6   8      129.10      106.21     46.92 o 
   2   6   8      138.25      115.07     25.19 o 
   3   6   8     4967.40     5002.44    254.14 o 
  -4   7   8      974.08      946.50    118.39 o 
  -3   7   8     7159.23     7553.80    229.40 o 
  -2   7   8      213.17      190.69     43.75 o 
  -1   7   8     3868.96     4181.15    217.76 o 
   0   7   8     3455.57     3793.66    203.95 o 
   1   7   8      104.56      134.16     50.52 o 
 -10   1   9      103.81       91.00     23.70 o 
  -9   1   9     1720.69     1808.20     93.61 o 
  -8   1   9      812.76      841.19     45.89 o 
  -7   1   9      561.27      527.51     44.16 o 
  -6   1   9      198.55      227.39     24.64 o 
  -5   1   9      171.04      172.17     13.20 o 
  -4   1   9      721.04      662.22     20.86 o 
  -3   1   9     1994.77     1977.42     37.66 o 
  -2   1   9      844.65      817.92     31.53 o 
  -1   1   9     2972.96     2859.56     81.55 o 
   0   1   9     1144.97     1069.57     43.48 o 
   1   1   9     5387.42     5322.44    210.19 o 
   2   1   9     1336.95     1413.18    115.63 o 
   3   1   9     2878.71     2938.25    117.78 o 
   4   1   9     4150.00     4059.87    103.76 o 
   5   1   9      394.10      395.53     50.63 o 
   6   1   9      485.37      576.09     65.69 o 
   7   1   9      387.69      360.19     71.84 o 
 -10   2   9       57.60       66.91     24.04 o 
  -9   2   9     1513.38     1673.92    113.48 o 
  -8   2   9     1001.41     1044.72     66.50 o 
  -7   2   9     1038.19     1043.72     35.91 o 
  -6   2   9     5776.29     5898.20    126.33 o 
  -5   2   9     3193.30     3149.70     72.72 o 
  -4   2   9     2958.83     2887.45     53.59 o 
  -3   2   9     4676.05     4511.98     91.14 o 
  -2   2   9     3855.99     3753.05     69.86 o 
  -1   2   9      895.75      885.62     42.84 o 
   0   2   9     1113.43     1082.07     48.57 o 
   1   2   9     1499.01     1459.22     40.30 o 
   2   2   9       29.84       30.75     18.46 o 
   3   2   9       45.72       60.51     31.28 o 
   4   2   9      137.08      151.50     27.82 o 
   5   2   9      528.36      443.68     36.28 o 
   6   2   9     1867.17     1916.83    173.01 o 
  -9   3   9      700.04      777.94     57.83 o 
  -8   3   9       21.45       61.22     19.87 o 
  -7   3   9        9.82        9.97     15.50 o 
  -6   3   9      425.00      400.36     32.50 o 
  -5   3   9      228.97      239.76     22.34 o 
  -4   3   9       10.26       17.69     10.44 o 
  -3   3   9       48.67       52.64     11.59 o 
  -2   3   9     1461.43     1458.54     43.75 o 
  -1   3   9      213.65      249.76     31.75 o 
   0   3   9     3191.41     3277.07     93.67 o 
   1   3   9     1575.48     1559.05     55.72 o 
   2   3   9      747.36      681.67     39.67 o 
   3   3   9      832.86      787.98     44.00 o 
   4   3   9      332.98      302.33     33.12 o 
   5   3   9      123.30      155.60     31.60 o 
   6   3   9      164.11      158.80     45.18 o 
  -9   4   9      248.18      242.96     80.00 o 
  -8   4   9       53.81       18.63     21.95 o 
  -7   4   9      600.36      580.59     33.28 o 
  -6   4   9      550.72      566.17     47.91 o 
  -5   4   9      284.65      281.82     26.24 o 
  -4   4   9     2787.52     2738.41     73.82 o 
  -3   4   9        4.77       26.03     13.75 o 
  -2   4   9      636.18      612.18     34.53 o 
  -1   4   9     1082.21      998.46     56.11 o 
   0   4   9      202.48      192.66     30.08 o 
   1   4   9      145.20      137.89     46.77 o 
   2   4   9       10.76        6.13     21.49 o 
   3   4   9      319.93      310.30     33.62 o 
   4   4   9       75.38       47.81     26.93 o 
   5   4   9      132.84      124.60     57.59 o 
  -8   5   9     1689.50     1718.93     98.50 o 
  -7   5   9       22.43       19.72     16.45 o 
  -6   5   9       92.44       89.67     23.91 o 
  -5   5   9      124.55      155.26     23.13 o 
  -4   5   9      801.94      858.39     45.58 o 
  -3   5   9      233.24      249.81     30.69 o 
  -2   5   9     1018.09     1044.02     47.51 o 
  -1   5   9     3795.13     3894.59    119.47 o 
   0   5   9     1890.99     2103.77    104.63 o 
   1   5   9     1902.20     2040.37    152.90 o 
   2   5   9     4987.55     5051.54    479.98 o 
   3   5   9      858.23      926.58     49.31 o 
   4   5   9     1313.76     1300.49     74.14 o 
  -6   6   9      422.14      388.24     50.05 o 
  -5   6   9     1888.15     1955.81     83.46 o 
  -4   6   9     1104.45     1164.99    105.46 o 
  -3   6   9     1323.95     1376.17    134.05 o 
  -2   6   9     1964.71     2087.61    135.48 o 
  -1   6   9     1651.87     1635.80    115.23 o 
   0   6   9      197.43      170.45     73.21 o 
   1   6   9      119.31      167.49     62.76 o 
   2   6   9       10.25      -44.57     44.57 o 
   3   6   9      546.57      489.01     50.75 o 
  -3   7   9     1206.23     1132.52    134.55 o 
  -2   7   9       20.01       37.71     31.43 o 
  -1   7   9       75.36       60.83     25.50 o 
 -10   0  10      451.34      449.38     82.92 o 
  -9   0  10     1916.61     2185.07    272.34 o 
  -8   0  10     4056.72     3962.33    314.53 o 
  -7   0  10     1330.09     1272.90     96.94 o 
  -6   0  10       46.91       57.62     25.36 o 
  -5   0  10     9690.09     9491.61    200.01 o 
  -4   0  10      215.93      196.13     16.57 o 
  -3   0  10     4241.68     4057.76    121.60 o 
  -2   0  10    17238.07    16593.42    408.39 o 
  -1   0  10      160.45      156.82     31.82 o 
   0   0  10    12589.41    12372.00    290.05 o 
   1   0  10    12264.33    11860.19    286.31 o 
   2   0  10      838.41      897.38     60.55 o 
   3   0  10     4914.28     5056.84    255.23 o 
   4   0  10      439.55      422.29     63.94 o 
   5   0  10     3336.63     3321.41    146.27 o 
   6   0  10     2339.53     2273.67    188.85 o 
 -10   1  10      702.03      606.84     64.33 o 
  -9   1  10     2576.16     2629.48    127.07 o 
  -8   1  10     4139.38     4083.33    129.15 o 
  -7   1  10     1051.24      991.60     56.13 o 
  -6   1  10    10668.99    10134.58    204.13 o 
  -5   1  10     3001.94     2969.10     54.65 o 
  -4   1  10     2110.18     2122.14     39.30 o 
  -3   1  10     7447.09     7225.18    137.34 o 
  -2   1  10      682.40      657.75     30.58 o 
  -1   1  10     3973.83     3892.36     88.39 o 
   0   1  10     1381.93     1342.45     51.82 o 
   1   1  10     7652.47     7909.12    310.11 o 
   2   1  10     1409.16     1427.63     62.01 o 
   3   1  10      234.83      254.14     36.31 o 
   4   1  10     9796.03    10245.67    215.95 o 
   5   1  10      141.26      130.02     40.16 o 
   6   1  10      101.49       85.61     41.34 o 
 -10   2  10      481.13      499.64     64.52 o 
  -9   2  10     3598.94     3754.43     99.64 o 
  -8   2  10     1898.99     1936.20     76.04 o 
  -7   2  10      497.24      502.23     42.63 o 
  -6   2  10     2929.43     2941.72     73.72 o 
  -5   2  10     4567.40     4580.10    111.92 o 
  -4   2  10     4454.20     4348.63     81.45 o 
  -3   2  10     2351.64     2292.24     47.45 o 
  -2   2  10     7557.17     7175.88    138.88 o 
  -1   2  10    10626.54    10099.61    205.51 o 
   0   2  10       51.90       55.66     18.23 o 
   1   2  10     5261.65     5236.97    149.06 o 
   2   2  10     4194.38     4334.33    123.91 o 
   3   2  10     1243.28     1362.94     84.78 o 
   4   2  10      131.46      260.01     51.95 o 
   5   2  10     1766.63     1831.55    126.84 o 
   6   2  10      544.59      580.69     64.30 o 
  -9   3  10      314.24      324.35     39.46 o 
  -8   3  10      259.20      209.64     29.77 o 
  -7   3  10     8557.81     8702.23    181.63 o 
  -6   3  10      846.37      837.63     36.24 o 
  -5   3  10      139.80      166.72     20.05 o 
  -4   3  10     3879.24     3795.50     78.23 o 
  -3   3  10     3171.51     3261.80     79.85 o 
  -2   3  10     1019.76     1035.11     36.14 o 
  -1   3  10       56.86       70.55     24.85 o 
   0   3  10     7574.96     7673.71    205.78 o 
   1   3  10      395.88      359.19     26.13 o 
   2   3  10     3529.52     3412.32    109.66 o 
   3   3  10     6630.98     6718.99    239.86 o 
   4   3  10       30.29       89.46     51.07 o 
   5   3  10     2924.22     3011.59    165.21 o 
  -8   4  10     1070.03     1011.97     58.56 o 
  -7   4  10      400.78      404.33     30.51 o 
  -6   4  10     7779.36     7537.91    174.65 o 
  -5   4  10      310.85      292.90     27.34 o 
  -4   4  10     8755.92     8880.23    178.64 o 
  -3   4  10     6030.12     5931.22    103.69 o 
  -2   4  10      151.49      121.64     26.15 o 
  -1   4  10     7189.83     7510.81    166.07 o 
   0   4  10      795.78      879.34     65.92 o 
   1   4  10       31.16        9.40     53.90 o 
   2   4  10     5588.75     5755.81    168.38 o 
   3   4  10       69.04       69.90     73.45 o 
   4   4  10      126.41      146.53     45.80 o 
  -7   5  10     3176.52     3119.29    114.81 o 
  -6   5  10      471.36      435.42     30.96 o 
  -5   5  10       12.67       30.70     17.38 o 
  -4   5  10     1346.99     1359.74     49.81 o 
  -3   5  10     2673.66     2646.24    116.58 o 
  -2   5  10      274.52      237.75     73.31 o 
  -1   5  10      144.58      106.56     41.38 o 
   0   5  10     3525.50     3666.58    175.71 o 
   1   5  10     1006.37     1120.63     86.81 o 
   2   5  10       94.65      109.92     51.42 o 
   3   5  10     4375.65     4472.15    236.27 o 
  -5   6  10     4404.40     4783.27    222.93 o 
  -4   6  10       33.32       40.61     18.47 o 
  -3   6  10      383.70      364.31     84.11 o 
  -2   6  10     6084.63     6112.97    322.65 o 
  -1   6  10      288.16      263.09     52.80 o 
   0   6  10     1890.43     1844.58    174.41 o 
   1   6  10     3054.73     2975.16    228.46 o 
 -10   1  11      217.76      190.29     37.45 o 
  -9   1  11      691.40      687.73     61.37 o 
  -8   1  11     1130.02     1123.25     56.95 o 
  -7   1  11     2890.00     2947.69    130.19 o 
  -6   1  11     1106.11     1088.12     43.43 o 
  -5   1  11     5420.74     5293.73    122.01 o 
  -4   1  11     1357.98     1336.56     42.64 o 
  -3   1  11      148.90      156.33     21.09 o 
  -2   1  11     2449.25     2310.79     62.67 o 
  -1   1  11      125.19      122.63     25.76 o 
   0   1  11       18.23        7.82     21.36 o 
   1   1  11       82.44       80.81     27.50 o 
   2   1  11      472.35      509.91     41.62 o 
   3   1  11      924.51     1000.14     54.50 o 
   4   1  11      618.14      672.43     64.21 o 
   5   1  11     1852.88     2055.90    124.51 o 
  -9   2  11      480.57      484.45     57.95 o 
  -8   2  11       22.63       51.58     22.20 o 
  -7   2  11       13.44       21.40     20.62 o 
  -6   2  11        4.82       44.89     16.91 o 
  -5   2  11      505.82      490.97     38.27 o 
  -4   2  11     2247.49     2143.70     57.01 o 
  -3   2  11     1264.48     1254.27     46.31 o 
  -2   2  11     3440.69     3230.69     83.91 o 
  -1   2  11     3450.00     3464.15    163.15 o 
   0   2  11     2713.06     2586.90     87.00 o 
   1   2  11     3404.59     3432.01    106.79 o 
   2   2  11     2131.02     2246.33     74.83 o 
   3   2  11     1988.40     1984.11    104.91 o 
   4   2  11     1541.92     1350.04    100.62 o 
   5   2  11      496.72      523.31    152.54 o 
  -9   3  11      285.34      301.22     39.12 o 
  -8   3  11      944.72      867.02     52.86 o 
  -7   3  11      435.23      430.30     29.37 o 
  -6   3  11     1233.14     1221.58     46.09 o 
  -5   3  11      326.02      307.05     39.25 o 
  -4   3  11      262.93      243.78     23.81 o 
  -3   3  11     1680.70     1628.69     48.46 o 
  -2   3  11      345.27      338.64     43.62 o 
  -1   3  11        1.76        8.46     22.20 o 
   0   3  11       38.54       30.53     13.51 o 
   1   3  11        1.27        7.81     15.00 o 
   2   3  11     1772.09     1648.63     93.49 o 
   3   3  11      107.06       52.52     40.46 o 
   4   3  11      133.36      179.27     57.77 o 
  -8   4  11        8.06       31.88     14.01 o 
  -7   4  11      352.57      305.73     32.51 o 
  -6   4  11      226.54      215.58     30.64 o 
  -5   4  11       70.15       75.39     18.53 o 
  -4   4  11       46.02       34.29     14.37 o 
  -3   4  11      545.32      510.20     36.14 o 
  -2   4  11      383.93      380.92     40.41 o 
  -1   4  11       35.54       59.53     22.94 o 
   0   4  11      866.51      861.56     61.92 o 
   1   4  11      352.38      432.17     53.54 o 
   2   4  11      255.31      214.34     51.48 o 
   3   4  11      829.60      871.91    119.47 o 
   4   4  11       18.57      138.57     62.22 o 
  -7   5  11     1158.78     1074.49     60.86 o 
  -6   5  11     2683.66     2745.36    107.33 o 
  -5   5  11      486.19      596.38     49.39 o 
  -4   5  11     1660.92     1773.92    109.89 o 
  -3   5  11     2423.41     2339.93     99.67 o 
  -2   5  11      221.37      218.64     34.03 o 
  -1   5  11      345.91      351.99     47.92 o 
   0   5  11        2.61       -1.59     35.03 o 
   1   5  11      126.56       93.54     45.85 o 
   2   5  11      252.48      331.35     61.12 o 
  -4   6  11       70.09       67.44     28.76 o 
  -3   6  11     1818.96     2007.43    156.47 o 
  -2   6  11      114.75       68.67     59.41 o 
  -1   6  11      854.64      747.80     63.01 o 
   0   6  11     3622.44     3460.69    180.89 o 
  -9   0  12      241.12      250.56     51.98 o 
  -8   0  12      508.33      366.48     61.73 o 
  -7   0  12     2972.35     2942.24    203.37 o 
  -6   0  12     1055.35      992.49    226.47 o 
  -5   0  12      207.00      192.63     36.69 o 
  -4   0  12       80.10       65.19     25.07 o 
  -3   0  12     4917.32     4634.25    208.88 o 
  -2   0  12     1493.12     1520.41    154.22 o 
  -1   0  12     5603.39     5894.24    209.52 o 
   0   0  12     5289.35     5600.36    306.40 o 
   1   0  12      205.29      247.99     44.49 o 
   2   0  12     6536.37     6339.32    220.34 o 
   3   0  12     3390.29     3529.69    282.65 o 
   4   0  12       37.50       29.86     62.73 o 
   5   0  12     3458.07     3548.63    229.62 o 
  -9   1  12     1276.25     1394.46    163.62 o 
  -8   1  12     1024.90     1047.15     87.19 o 
  -7   1  12     6507.31     6402.38    237.77 o 
  -6   1  12      811.09      800.10     55.37 o 
  -5   1  12      426.38      420.59     27.58 o 
  -4   1  12    13565.90    13064.55    261.77 o 
  -3   1  12      384.84      430.48     31.76 o 
  -2   1  12      160.19      165.84     27.23 o 
  -1   1  12     7644.07     7600.90    335.16 o 
   0   1  12      661.29      693.85     41.82 o 
   1   1  12      255.24      312.59     34.12 o 
   2   1  12      373.52      397.93     40.68 o 
   3   1  12     3334.63     3385.95    106.16 o 
   4   1  12      381.18      371.10     60.33 o 
  -9   2  12     2155.52     2173.69    179.44 o 
  -8   2  12        9.95        7.35     33.00 o 
  -7   2  12     1784.99     1862.54     66.67 o 
  -6   2  12     3862.30     3994.41    121.45 o 
  -5   2  12      258.90      301.47     32.37 o 
  -4   2  12       85.43       77.10     20.41 o 
  -3   2  12     3707.70     3532.23    103.45 o 
  -2   2  12     2012.69     1885.25     66.25 o 
  -1   2  12        4.01       23.69     16.08 o 
   0   2  12      467.69      433.74     41.20 o 
   1   2  12     6735.13     6980.08    197.62 o 
   2   2  12      522.78      507.38     61.98 o 
   3   2  12        0.06       58.82     46.36 o 
   4   2  12     2234.73     2126.19    133.27 o 
  -8   3  12     3623.78     3674.49    189.41 o 
  -7   3  12        5.39       33.27     21.99 o 
  -6   3  12     1695.51     1751.45     82.45 o 
  -5   3  12     5895.05     6117.68    176.44 o 
  -4   3  12        3.55       33.04     18.11 o 
  -3   3  12     4055.46     3950.55    106.59 o 
  -2   3  12     4060.68     4099.43    175.88 o 
  -1   3  12       29.89       37.85     19.39 o 
   0   3  12     5627.37     5885.43    169.40 o 
   1   3  12      592.78      625.37     62.90 o 
   2   3  12      454.23      420.93     54.68 o 
   3   3  12     3279.14     3314.35    180.48 o 
   4   3  12     1204.01     1281.08     90.83 o 
  -7   4  12      113.30      121.21     35.41 o 
  -6   4  12     4730.52     4963.86    178.66 o 
  -5   4  12      283.66      328.47     40.36 o 
  -4   4  12      134.50      128.49     23.29 o 
  -3   4  12     2231.56     2119.51     60.61 o 
  -2   4  12     6346.43     6409.51    103.08 o 
  -1   4  12       58.81       56.75     17.94 o 
   0   4  12        3.35       35.44     35.67 o 
   1   4  12     8729.04     9351.38    505.84 o 
   2   4  12      150.31      114.08    131.73 o 
   3   4  12     1151.94     1313.76    121.82 o 
  -6   5  12      100.30      114.20     33.57 o 
  -5   5  12     4738.61     5106.93    282.70 o 
  -4   5  12     1711.56     1812.66     92.10 o 
  -3   5  12     1737.94     1712.77     94.43 o 
  -2   5  12     1177.28     1111.12     98.50 o 
  -1   5  12     1626.70     1585.94     78.28 o 
   0   5  12     3254.99     3280.17    229.64 o 
   1   5  12        6.68       33.65     55.96 o 
  -9   1  13        1.02      105.46     32.95 o 
  -8   1  13       12.11       -4.51     28.17 o 
  -7   1  13      220.34      145.91     46.23 o 
  -6   1  13       77.52       65.89     30.34 o 
  -5   1  13     1925.07     1901.34     73.17 o 
  -4   1  13     2438.32     2458.97     66.88 o 
  -3   1  13      905.28      900.70     59.57 o 
  -2   1  13     2296.79     2193.91    104.33 o 
  -1   1  13     2102.07     2172.10     77.87 o 
   0   1  13      813.35      897.08     57.96 o 
   1   1  13     1070.40     1083.77     65.85 o 
   2   1  13     1960.57     2022.22     96.37 o 
   3   1  13      149.09      151.32     35.62 o 
   4   1  13      192.44      161.73     46.45 o 
  -8   2  13     1224.20     1245.14    125.70 o 
  -7   2  13     1134.01     1133.59    111.12 o 
  -6   2  13     1626.77     1712.07     57.60 o 
  -5   2  13      724.28      760.54     48.05 o 
  -4   2  13      149.78      116.55     19.05 o 
  -3   2  13      688.35      647.27     40.43 o 
  -2   2  13       18.47       11.64     19.61 o 
  -1   2  13      240.56      239.74     32.78 o 
   0   2  13       34.13       42.43     25.41 o 
   1   2  13      717.10      708.80     80.77 o 
   2   2  13     1253.72     1257.23     79.55 o 
   3   2  13      746.31      842.97     77.62 o 
  -8   3  13      167.66      109.80     39.80 o 
  -7   3  13       36.57       23.29     32.71 o 
  -6   3  13      234.59      219.54     37.24 o 
  -5   3  13       98.18      120.85     29.13 o 
  -4   3  13      441.87      444.37     32.73 o 
  -3   3  13      927.57      881.21     45.96 o 
  -2   3  13      461.31      482.02     40.89 o 
  -1   3  13      937.86      962.28     74.45 o 
   0   3  13      959.61      963.41     73.10 o 
   1   3  13      365.27      363.85     59.83 o 
   2   3  13       65.04       74.93     45.61 o 
   3   3  13      319.99      345.80     64.19 o 
  -6   4  13      202.27      192.63     37.34 o 
  -5   4  13     1015.30     1078.76     67.59 o 
  -4   4  13        0.76        7.09     24.28 o 
  -3   4  13      115.47      122.27     28.45 o 
  -2   4  13        3.28       13.73     17.26 o 
  -1   4  13       92.24       91.54     38.01 o 
   0   4  13        8.64      -10.35     36.14 o 
   1   4  13       85.24       95.82     49.89 o 
  -4   5  13     1929.74     2010.05    128.79 o 
  -3   5  13     1349.78     1291.85    113.39 o 
  -2   5  13     1478.87     1461.10    113.46 o 
  -1   5  13     3665.53     3490.44    235.16 o 
  -8   0  14     5214.18     5162.23    306.75 o 
  -7   0  14      139.89       76.89     34.92 o 
  -6   0  14     3101.50     3210.92    272.00 o 
  -5   0  14     4417.94     4408.03    101.52 o 
  -4   0  14       68.92       47.94     30.02 o 
  -3   0  14     5509.31     5549.66    202.03 o 
  -2   0  14     1107.36     1128.73    169.06 o 
  -1   0  14     1028.88     1029.60     69.74 o 
   0   0  14     5642.88     5885.97    154.98 o 
   1   0  14     1208.74     1339.73    164.32 o 
   2   0  14      709.33      810.09     77.77 o 
   3   0  14     1923.31     1913.36    158.95 o 
  -8   1  14      885.13      928.40    192.23 o 
  -7   1  14        0.58       27.87     25.65 o 
  -6   1  14     1959.37     2119.48    157.76 o 
  -5   1  14     3598.82     3760.45     87.62 o 
  -4   1  14      350.42      373.79     31.71 o 
  -3   1  14      886.73      864.06     43.95 o 
  -2   1  14     5987.43     6065.41    174.31 o 
  -1   1  14       90.53       64.85     43.04 o 
   0   1  14      558.73      549.49     53.47 o 
   1   1  14     5631.73     5774.75    295.49 o 
   2   1  14       15.39       47.74     37.17 o 
  -7   2  14     3830.43     3957.21    204.12 o 
  -6   2  14      196.63      136.56     34.74 o 
  -5   2  14      256.46      262.25     40.82 o 
  -4   2  14     2606.68     2651.44     61.95 o 
  -3   2  14      904.96      904.64     45.50 o 
  -2   2  14     1261.04     1227.82     55.66 o 
  -1   2  14      620.53      646.06     67.27 o 
   0   2  14     1347.42     1372.83     79.05 o 
   1   2  14      571.16      568.72     49.91 o 
   2   2  14       15.99       69.47     44.95 o 
  -7   3  14      558.77      503.88     63.96 o 
  -6   3  14     2722.71     2732.07    152.86 o 
  -5   3  14     2345.43     2312.26     73.98 o 
  -4   3  14     2150.85     2094.72     69.87 o 
  -3   3  14     4594.77     4524.14    188.15 o 
  -2   3  14      269.44      271.07     34.64 o 
  -1   3  14     6527.39     6638.81    155.66 o 
   0   3  14     2491.74     2722.78    150.28 o 
   1   3  14        8.32      -33.95     37.62 o 
  -5   4  14      414.41      407.84     49.96 o 
  -4   4  14     6375.07     6578.65    208.18 o 
  -3   4  14      109.76       92.34     27.84 o 
  -2   4  14      325.13      265.59     36.22 o 
  -1   4  14     2878.41     3044.49    259.48 o 
   0   4  14     1415.96     1419.80    128.60 o 
  -7   1  15      715.96      699.98    158.78 o 
  -6   1  15      926.05      840.68    230.15 o 
  -5   1  15       14.60       55.19     25.93 o 
  -4   1  15       54.33       83.52     27.92 o 
  -3   1  15        1.66       31.17     24.52 o 
  -2   1  15      399.82      428.76     41.01 o 
  -1   1  15      414.14      398.29     35.12 o 
   0   1  15      170.55      182.72     43.02 o 
   1   1  15      782.44      785.24     58.73 o 
  -6   2  15      244.67      237.44     76.84 o 
  -5   2  15     3189.28     3164.43    150.12 o 
  -4   2  15     2167.72     2021.67     76.29 o 
  -3   2  15      506.46      546.27     41.83 o 
  -2   2  15     2609.84     2530.27     77.25 o 
  -1   2  15     1256.04     1265.86     74.54 o 
   0   2  15      286.83      316.18     47.61 o 
   1   2  15     1047.62     1050.54     67.82 o 
  -5   3  15      494.08      506.99     50.67 o 
  -4   3  15        2.38      -19.50     30.14 o 
  -3   3  15       53.59       41.09     35.60 o 
  -2   3  15        2.08       11.55     25.36 o 
  -1   3  15      460.98      442.28     47.60 o 
  -6   0  16      885.94      772.65    291.76 o 
  -5   0  16      617.86      603.33    192.20 o 
  -4   0  16     5922.82     6009.96    289.40 o 
  -3   0  16      632.63      612.92     61.33 o 
  -2   0  16     1547.40     1716.01    114.51 o 
  -1   0  16     7238.48     7774.37    303.88 o 
  -5   1  16     2215.79     2368.09    121.59 o 
  -4   1  16     1627.37     1522.02     95.80 o 
  -3   1  16     1542.93     1558.24     80.29 o 
  -2   1  16     2338.08     2450.25     90.83 o 
  -1   1  16       79.40       50.35     31.05 o 
  -4   2  16     1566.64     1536.90     90.10 o 
  -3   2  16       45.24       60.65     23.10 o 
  -2   2  16     1132.53     1163.71     67.77 o 
                                                 
